# Supplementary material for: Detection of autoantibodies against aquaporin-5 in the sera of patients with primary Sjögren’s syndrome
Source: Immunol Res. 2016 Jan 19;64:848–56. doi: 10.1007/s12026-016-8786-x (PMC4930796; doi:10.1007/s12026-016-8786-x)
Supplement: Supplementary file 2 — Supplementary material 2 (XLSX 15 kb) [file 12026_2016_8786_MOESM2_ESM.xlsx]

## Sheet: sheet1
Supplementary Table 1. Detail information on the presence of autoantibodies in sera and salivary flow rates in SS patients
Patient ID	The staining intensities of anti-AQP5 antibodies		The presence of autoantibodies				Salivary flow (ml/min)
	IgG	IgA	anti-AQP5 IgGa	anti-AQP5 IgA	Anti_Ro	Anti_La	Unstimulated	Stimulated
CAU-P1	3.33333	0	+	-	+	+	0.03	0.15
CAU-P2	1.33333	0	-	-	+	+	0.03	0.3
CAU-P3	0.666667	0	-	-	-	-	0.06	0.9
CAU-P4	1.33333	0	-	-	+	+	0.3	1.05
CAU-P5	0	0	-	-	+	+	0.01	0.175
CAU-P6	3	0	+	-	+	-	0.01	0.2
CAU-P7	1	0	-	-	+	-	0.06	0.18
CAU-P8	3.33333	0	+	-	+	-	0.03	0.225
CAU-P9	1.66667	7.66667	+	+	+	+
CAU-P10	1.33333	3	-	+	+	+	0	0.135
CAU-P11	5.66667	0.666667	+	-	+	-	0.03	0.9
CAU-P12	2	1	+	-	+	+	0	0.45
CAU-P13	2.33333	0	+	-	+	+
CAU-P14	1.66667	0	+	-	+	-
CAU-P15	3.66667	0	+	-	+	+	0.01	0.155
CAU-P16	0	0	-	-	-	-	0.03	0.09
CAU-P17	2.33333	0	+	-	-	-	0.03	0.75
CAU-P18	0.666667	0	-	-	-	-	0	0.3
CAU-P19	2.33333	0	+	-	+	-	0.15	0.99
CAU-P20	3	0	+	-	-	-	0.12	0.75
CAU-P21	5	0	+	-	+	-
CAU-P22	12	10	+	+	+	+
CAU-P23	2	3.66667	+	+	+	+	0.06	0.645
CAU-P24	2.33333	0	+	-	+	+	0.03	0.675
CAU-P25	2	0	+	-	+	-
CAU-P26	3.33333	0	+	-	+	+	0.01	0.085
CAU-P27	1.66667	0	+	-	+	-	0	0.15
CAU-P28	3.33333	5.33333	+	+	+	+	0	0.27
CAU-P29	8.66667	0	+	-	+	-	0	0.09
CAU-P30	6.33333	10.5	+	+	+	+	0	0.225
CAU-P31	3.33333	0	+	-	+	-	0.24	1.23
CAU-P32	2	0	+	-	+	+	0.06	0.72
CAU-P33	2.33333	0	+	-	+	+	0.03	0.6
CAU-P34	0	0	-	-	+	+	0.03	0.33
CAU-P35	4.33333	0	+	-	+	-	0	0.18
CAU-P36	0.333333	0	-	-	+	+	0.06	0.225
CAU-P37	6	12.6667	+	+	+	+
CAU-P38	1	0	-	-	+	+	0.21	1.02
CAU-P39	4	0	+	-	+	+	0.12	1.35
CAU-P40	4	0	+	-	+	-	0	0
CAU-P41	4	0	+	-	+	+	0.48	2.7
CAU-P42	5.33333	0	+	-	+	-	0.12	1.02
CAU-P43	5	0	+	-	+	-	0	0.12
CAU-P44	5.33333	0	+	-	+	+	0.03	0.3
CAU-P45	5	0	+	-	+	+	0.06	0.915
CAU-P46	1.33333	3	-	+	+	+	0	0.075
CAU-P47	2	0	+	-	-	-	0	0.285
CAU-P48	2.33333	0	+	-	+	+	0	0.15
CAU-P49	1	0	-	-	+	+	0.03	0.225
CAU-P50	6.66667	0	+	-
CAU-P51	12.3333	0	+	-	+	+	0	0.01
CAU-P52	10	0	+	-	+	+	0.03	0.375
CAU-P53	1	7	-	+	+	+	0.06	1.2
CAU-P54	7.33333	0	+	-	+	+	0.12	1.05
CAU-P55	2	0	+	-	+	-	0.09	1.425
CAU-P56	3.33333	0	+	-	+	+	0	0.45
CAU-P57	2	0	+	-	+	+	0.03	0.3
CAU-P58	0.666667	0	-	-	+	-	0.09	1.35
CAU-P59	2	2.66667	+	+	-	-	0	0.525
CAU-P60	5	0	+	-	+	+	0	0.45
CAU-P61	4.66667	0	+	-	+	+	0.09	0.795
CAU-P62	0	0	-	-	+	+	0	0.525
CAU-P63	0.666667	0	-	-	-	+	0	0.255
CAU-P64	3	0	+	-	+	+	0.06	1.2
CAU-P65	2	0	+	-	+	+	0	0.3
CAU-P66	3.33333	0	+	-	+	+	0	0.015
CAU-P67	6.66667	0	+	-	+	+	0.03	0.15
CAU-P68	0.666667	0	-	-	+	+	0	0
CAU-P69	5	0	+	-	+	-	0.06
CAU-P70	6	0	+	-	+	-	0.03	0.15
CAU-P71	0.666667	0	-	-	+	-	0.03	0.45
CAU-P72	2	0	+	-	+	-	0.06	0.675
CAU-P73	12.6667	0	+	-	+	+	0.06	0.93
CAU-P74	1.66667	0	+	-	+	-	0.06	0.6
CAU-P75	6.33333	8	+	+	+	-	0	0.465
CAU-P76	1.33333	0	-	-	+	+	0.6	0.45
CAU-P77	2.33333	3.66667	+	+	+	-	0.2	0.15
CAU-P78	3	0	+	-	+	+	0.03
CAU-P79	5	0	+	-	-	-
CAU-P80	0.666667	0	-	-	+	+	0.15	1.35
CAU-P81	2.66667	0	+	-	+	+	0.06	0.15
CAU-P82	7.66667	0	+	-	+	-	0.03	0.375
CAU-P84	3.33333	0	+	-	+	-	0.21	1.125
CAU-P85	0.666667	0	-	-	+	-	0.21	1.35
CAU-P86	1.66667	0	+	-	+	-	0.06	0.42
CAU-P87	2.66667	0	+	-	+	-	0	0.15
CAU-P88	0	0	-	-	+	-	0.21	1.2
CAU-P89	0.333333	0	-	-	+	-	0	0.075
CAU-P90	2	0	+	-	+	-	0.03	0.3
CAU-P91	2.33333	0	+	-	+	+	0.03	0.825
CAU-P92	7	0	+	-	+	-	0.03	0.9
CAU-P93	2.33333	0	+	-	+	-	0.06	0.255
CAU-P94	0	0	-	-	+	+	0.12	0.225
CAU-P95	1.33333	0	-	-	+	-	0.3	1.35
CAU-P96	3	0	+	-	+	+	0	0
CAU-P97	2	5.33333	+	+	+	-	0	0.015
CAU-P98	0	0	-	-	-	-	0.12
CAU-P99	1	4	-	+	+	+	0	0.18
CAU-P100	5	3.33333	+	+	+	+	0	0.03
CAU-P101	7.33333	0	+	-	+	-	0.03	0.33
CAU-P102	0	0	-	-
CAU-P103	0	0	-	-
SNUH-SS1	5	0	+	-	+	+
SNUH-SS2	9.5	0	+	-	+	-
SNUH-SS3	3	0	+	-	+	-
SNUH-SS4	1.5	0	+	-	+	-
SNUH-SS5	2.5	0	+	-	+	+
SNUH-SS6	3.5	0	+	-	+	+
SNUH-SS7	4.75	0	+	-	+	+
SNUH-SS8	8	0	+	-	+	-
SNUH-SS9	3	0	+	-	+	-
SNUH-SS10	1.8	0	+	-	+	+
abased on the cut-off 2
