# Supplementary material for: Detection of autoantibodies against aquaporin-5 in the sera of patients with primary Sjögren’s syndrome
Source: Immunol Res. 2016 Jan 19;64:848–56. doi: 10.1007/s12026-016-8786-x (PMC4930796; doi:10.1007/s12026-016-8786-x)
Supplement: Supplementary file 3 — Supplementary material 3 (XLSX 275 kb) [file 12026_2016_8786_MOESM3_ESM.xlsx]

## Sheet: Sheet1
Supplementary Table 2. The list of top 5000 bacterial proteins that have homology with human AQP5
Description	Max score	Total score	Query cover	E value	Identity	Accession
aquaporin Z [Syntrophobacter fumaroxidans]	148	148	0.78	1e-39	0.43	WP_011698886.1
aquaporin [Treponema azotonutricium]	142	142	0.81	8e-38	0.44	WP_015709872.1
porin [Massilia sp. JS1662]	142	142	0.79	3e-37	0.41	WP_036237725.1
channel protein MIP family [Clostridium sp. CAG:138]	140	140	0.78	1e-36	0.41	WP_022108534.1
porin [Streptomyces sclerotialus]	140	140	0.92	2e-36	0.38	WP_030616333.1
porin [Streptomyces sp. NRRL F-5123]	139	139	0.79	2e-36	0.44	WP_031515202.1
porin [Formosa agariphila]	138	138	0.8	4e-36	0.38	WP_038527035.1
porin [Lachnospiraceae bacterium FE2018]	138	138	0.79	5e-36	0.42	WP_035643240.1
porin [Streptomyces ochraceiscleroticus]	138	138	0.92	6e-36	0.38	WP_031062641.1
K06188 aquaporin Z [Halomonas elongata]	138	138	0.93	9e-36	0.35	CBV41317.1
aquaporin [Acidaminococcus fermentans]	137	137	0.8	1e-35	0.4	WP_012938504.1
porin [Paenibacillus taiwanensis]	137	137	0.79	1e-35	0.41	WP_028546976.1
hypothetical protein [Sharpea azabuensis]	137	137	0.79	1e-35	0.36	WP_033162362.1
porin [Bibersteinia trehalosi]	137	137	0.8	2e-35	0.39	WP_025289795.1
porin [Pedobacter sp. THG T17]	137	137	0.8	2e-35	0.4	WP_039472171.1
porin [Hoeflea sp. 108]	136	136	0.79	3e-35	0.4	WP_026227614.1
aquaporin [Erysipelotrichaceae bacterium 5_2_54FAA]	136	136	0.82	4e-35	0.4	WP_008978004.1
Aquaporin Z [Bibersteinia trehalosi]	136	136	0.8	4e-35	0.38	WP_015433306.1
aquaporin Z [Pedobacter heparinus]	136	136	0.79	4e-35	0.4	WP_012780870.1
porin [Paenibacillus sp. MSt1]	135	135	0.79	6e-35	0.42	WP_036685282.1
MIP family channel protein [Pedosphaera parvula]	135	135	0.79	6e-35	0.39	WP_007417671.1
porin [Methylocaldum szegediense]	135	135	0.78	6e-35	0.4	WP_036269666.1
porin [Streptomyces violens]	135	135	0.89	8e-35	0.39	WP_030251942.1
aquaporin Z [Moritella dasanensis]	135	135	0.79	8e-35	0.4	WP_017220784.1
aquaporin Z [Actinobacillus minor]	135	135	0.8	9e-35	0.38	WP_005817852.1
MULTISPECIES: porin [Streptomyces]	135	135	0.89	1e-34	0.39	WP_037852631.1
aquaporin [Pedobacter agri]	135	135	0.77	1e-34	0.41	WP_010602286.1
aquaporin Z [Mannheimia haemolytica]	134	134	0.8	1e-34	0.38	WP_006253716.1
porin [Paenibacillus sp. UNC217MF]	134	134	0.79	2e-34	0.4	WP_036666682.1
aquaporin Z [Shewanella baltica]	134	134	0.78	2e-34	0.39	WP_006080745.1
aquaporin Z [Shewanella sp. HN-41]	134	134	0.78	2e-34	0.4	WP_007649965.1
porin [Alysiella crassa]	134	134	0.79	2e-34	0.38	WP_034292510.1
porin [Streptomyces catenulae]	134	134	0.89	2e-34	0.38	WP_030278311.1
porin [Butyrivibrio fibrisolvens]	134	134	0.8	2e-34	0.41	WP_027203593.1
glycerol uptake facilitator [Paenibacillus alvei]	134	134	0.79	2e-34	0.4	WP_021255130.1
aquaporin z [Shewanella decolorationis]	134	134	0.78	3e-34	0.38	WP_023266760.1
MULTISPECIES: aquaporin Z [Serratia]	134	134	0.8	3e-34	0.41	WP_012005450.1
aquaporin [Butyrivibrio fibrisolvens]	133	133	0.8	3e-34	0.41	WP_022757781.1
porin [Burkholderiales bacterium JGI 0001003-L21]	134	134	0.82	3e-34	0.38	WP_029230349.1
aquaporin Z [Shewanella sp. ANA-3]	134	134	0.78	3e-34	0.38	WP_011717907.1
porin [Serratia marcescens]	133	133	0.8	4e-34	0.4	WP_033647364.1
aquaporin Z [Mannheimia haemolytica]	133	133	0.8	4e-34	0.38	WP_020831094.1
MULTISPECIES: aquaporin [Hyphomonas]	133	133	0.79	4e-34	0.38	WP_011645491.1
porin [Butyrivibrio fibrisolvens]	133	133	0.8	4e-34	0.41	WP_027215959.1
porin [Serratia marcescens]	133	133	0.8	5e-34	0.41	WP_025301712.1
MULTISPECIES: porin [Rhizobacter]	133	133	0.82	5e-34	0.38	WP_025584364.1
porin [Mannheimia varigena]	133	133	0.8	5e-34	0.37	WP_025236686.1
aquaporin Z [Shewanella baltica]	132	132	0.78	7e-34	0.39	WP_006085047.1
aquaporin Z [Shewanella baltica]	132	132	0.78	7e-34	0.39	WP_011846151.1
aquaporin Z [Mannheimia haemolytica]	132	132	0.8	7e-34	0.37	WP_006252291.1
aquaporin Z [Fluviicola taffensis]	132	132	0.82	7e-34	0.37	WP_013687069.1
aquaporin Z [Shewanella baltica]	132	132	0.78	8e-34	0.39	WP_012088584.1
porin [ [Clostridium aminophilum]	132	132	0.8	8e-34	0.42	WP_031471314.1
aquaporin Z [Shewanella sp. MR-7]	132	132	0.78	8e-34	0.38	WP_011626908.1
aquaporin Z [Vibrio ichthyoenteri]	132	132	0.79	8e-34	0.39	WP_006710303.1
MULTISPECIES: porin [Vibrio]	132	132	0.79	9e-34	0.4	WP_040991735.1
aquaporin Z [Photobacterium profundum 3TCK]	132	132	0.82	9e-34	0.39	EAS40700.1
porin [Aquimarina sp. 22II-S11-z7]	132	132	0.8	9e-34	0.37	WP_034242577.1
porin [Sphingobacterium antarcticum]	132	132	0.79	1e-33	0.38	WP_037443888.1
MULTISPECIES: porin [Aquimarina]	132	132	0.8	1e-33	0.37	WP_024771865.1
porin [Streptomyces decoyicus]	132	132	0.83	1e-33	0.39	WP_030083148.1
porin [Serratia marcescens]	132	132	0.8	1e-33	0.4	WP_033642023.1
porin [Serratia grimesii]	132	132	0.8	1e-33	0.41	WP_037423302.1
porin [Photobacterium profundum]	132	132	0.82	1e-33	0.39	WP_036803536.1
MULTISPECIES: aquaporin Z [Serratia]	132	132	0.8	1e-33	0.4	WP_004940529.1
aquaporin Z [Acidovorax sp. CF316]	132	132	0.77	1e-33	0.42	WP_007854359.1
glycerol uptake facilitator [Paenibacillus alvei]	132	132	0.79	1e-33	0.39	WP_021257873.1
porin [Mannheimia haemolytica]	132	132	0.8	1e-33	0.37	WP_040081172.1
aquaporin [Butyrivibrio fibrisolvens]	131	131	0.8	1e-33	0.41	WP_022755784.1
aquaporin Z [Zobellia galactanivorans]	132	132	0.79	1e-33	0.39	WP_013993191.1
porin [Sphingomonas sp. ERG5]	132	132	0.78	1e-33	0.4	WP_034156944.1
aquaporin Z AqpZ [Shewanella oneidensis]	132	132	0.78	1e-33	0.38	WP_011071520.1
aquaporin Z [Gloeobacter violaceus]	132	132	0.82	1e-33	0.39	WP_011140371.1
porin [Mannheimia varigena]	132	132	0.8	2e-33	0.37	WP_025216606.1
aquaporin Z [Ferrimonas balearica]	132	132	0.8	2e-33	0.38	WP_013347041.1
aquaporin Z [Moritella marina]	132	132	0.79	2e-33	0.38	WP_019439401.1
aquaporin Z [Anaeromyxobacter dehalogenans]	132	132	0.77	2e-33	0.42	WP_011422653.1
porin [Bryobacter aggregatus]	131	131	0.8	2e-33	0.4	WP_031498383.1
porin [Acidobacteria bacterium KBS 146]	131	131	0.78	2e-33	0.4	WP_035176911.1
porin [Fischerella sp. PCC 9605]	132	132	0.94	2e-33	0.36	WP_026734885.1
porin [Paenibacillus ehimensis]	131	131	0.79	2e-33	0.42	WP_025844254.1
porin [Eudoraea adriatica]	131	131	0.8	2e-33	0.37	WP_026348404.1
aquaporin Z [Actinobacillus suis]	131	131	0.8	2e-33	0.37	WP_015674368.1
MIP family channel protein [Meiothermus rufus]	131	131	0.8	2e-33	0.43	WP_027882142.1
porin [Haloferula sp. BvORR071]	131	131	0.8	2e-33	0.39	WP_035604462.1
porin [Shewanella colwelliana]	131	131	0.8	2e-33	0.39	WP_028762264.1
aquaporin Z [Echinicola pacifica]	131	131	0.8	2e-33	0.39	WP_018474243.1
MULTISPECIES: aquaporin [Streptomyces]	131	131	0.85	2e-33	0.41	WP_006123337.1
porin [Hassallia byssoidea]	132	132	0.81	2e-33	0.36	WP_039752792.1
aquaporin Z [Shewanella woodyi]	131	131	0.77	3e-33	0.4	WP_012323845.1
aquaporin Z [Acinetobacter baumannii MDR_MMC4]	131	131	0.79	3e-33	0.4	ETY68173.1
porin [Aquimarina muelleri]	131	131	0.8	3e-33	0.36	WP_027410885.1
porin [Streptomyces varsoviensis]	131	131	0.76	3e-33	0.42	WP_037963808.1
porin [Streptomyces sp. NRRL S-1813]	131	131	0.83	3e-33	0.38	WP_030987099.1
aquaporin [Streptomyces roseosporus NRRL 11379]	132	132	0.85	3e-33	0.41	EWS90551.1
porin [Granulicoccus phenolivorans]	131	131	0.78	3e-33	0.39	WP_035757494.1
aquaporin [Streptomyces sp. FxanaC1]	131	131	0.83	3e-33	0.39	WP_018087735.1
MULTISPECIES: MIP family channel protein [Streptomyces]	131	131	0.79	3e-33	0.41	WP_016467806.1
aquaporin Z [Massilia timonae CCUG 45783]	131	131	0.79	3e-33	0.37	EKU80087.1
porin [Cellvibrio sp. BR]	130	130	0.8	4e-33	0.37	WP_040392814.1
aquaporin Z [Cellvibrio sp. BR]	130	130	0.8	4e-33	0.37	EIK44160.1
aquaporin Z [Halomonas sp. TD01]	131	131	0.83	4e-33	0.36	EGP19667.1
porin [Massilia timonae]	130	130	0.79	4e-33	0.37	WP_040778225.1
aquaporin Z [Acinetobacter baumannii]	130	130	0.79	4e-33	0.41	WP_002060066.1
aquaporin [Anaerofustis stercorihominis]	130	130	0.8	5e-33	0.38	WP_007050722.1
hypothetical protein [Dyella japonica]	130	130	0.8	5e-33	0.39	WP_026636447.1
porin [Photobacterium phosphoreum]	130	130	0.82	5e-33	0.38	WP_036794037.1
aquaporin Z [Aliivibrio logei]	130	130	0.79	5e-33	0.38	WP_023603390.1
aquaporin Z [Pedobacter sp. V48]	130	130	0.79	5e-33	0.38	ETZ19936.1
aquaporin Z [Moritella viscosa]	130	130	0.79	5e-33	0.39	CED59090.1
aquaporin Z [Acinetobacter baumannii]	130	130	0.79	5e-33	0.4	WP_001045984.1
aquaporin Z [Acinetobacter calcoaceticus]	130	130	0.79	5e-33	0.41	WP_017388606.1
porin [Shewanella putrefaciens]	130	130	0.78	6e-33	0.38	WP_028760852.1
porin [Methylomonas sp. FJG1]	130	130	0.82	6e-33	0.36	WP_036273347.1
aquaporin Z [Acinetobacter calcoaceticus]	130	130	0.79	6e-33	0.41	WP_004639814.1
porin [Streptomyces sp. CNS654]	130	130	0.85	6e-33	0.4	WP_032767386.1
aquaporin Z [Acinetobacter baumannii]	130	130	0.79	6e-33	0.4	WP_002010915.1
porin [Aquimarina sp. SW150]	130	130	0.8	6e-33	0.38	WP_025743506.1
aquaporin Z [Shewanella sp. MR-4]	130	130	0.78	6e-33	0.38	WP_011623636.1
porin [Streptomyces rimosus]	130	130	0.83	6e-33	0.4	WP_032917850.1
porin [Streptomyces griseus]	130	130	0.85	6e-33	0.4	WP_030712335.1
porin [Rhizobium leguminosarum]	130	130	0.79	6e-33	0.4	WP_037064285.1
porin [Acinetobacter baumannii]	130	130	0.79	7e-33	0.4	WP_031951637.1
aquaporin Z [Acinetobacter baumannii]	130	130	0.79	7e-33	0.4	WP_001045981.1
porin [Streptomyces sp. NRRL WC-3773]	130	130	0.8	7e-33	0.41	WP_031011848.1
porin [Streptomyces albus]	130	130	0.85	7e-33	0.41	WP_032775579.1
porin [Methylomonas sp. 11b]	130	130	0.82	7e-33	0.36	WP_026602030.1
aquaporin Z [Anaeromyxobacter sp. K]	130	130	0.77	8e-33	0.41	WP_012527650.1
putative aquaporin Z [Photobacterium profundum]	130	130	0.82	8e-33	0.39	CAG19706.1
aquaporin Z [Methylomonas sp. MK1]	130	130	0.82	8e-33	0.36	WP_020484916.1
porin [Desulfovibrio putealis]	130	130	0.79	8e-33	0.38	WP_027192080.1
MULTISPECIES: aquaporin Z [Acinetobacter calcoaceticus/baumannii complex]	130	130	0.79	8e-33	0.4	WP_001045987.1
porin [Streptomyces sp. AW19M42]	130	130	0.77	9e-33	0.4	WP_024494116.1
porin [Acinetobacter baumannii]	129	129	0.79	9e-33	0.4	WP_032050753.1
MULTISPECIES: aquaporin Z [Methylobacter]	129	129	0.82	9e-33	0.36	WP_020160600.1
porin [Shewanella sp. POL2]	129	129	0.78	9e-33	0.38	WP_037427605.1
MULTISPECIES: aquaporin Z [Streptomyces]	130	130	0.85	9e-33	0.4	WP_010057173.1
aquaporin Z [Acinetobacter sp. NIPH 817]	129	129	0.79	1e-32	0.41	WP_004789911.1
MULTISPECIES: aquaporin Z [Cellulophaga]	129	129	0.79	1e-32	0.38	WP_013620057.1
porin [Streptomyces sp. NRRL S-1448]	130	130	0.93	1e-32	0.37	WP_037808404.1
porin [Acinetobacter baumannii]	129	129	0.79	1e-32	0.4	WP_033854104.1
MIP family channel protein [Eubacterium nodatum ATCC 33099]	132	132	0.94	1e-32	0.35	ETJ98966.1
porin [Acinetobacter baumannii]	129	129	0.79	1e-32	0.4	WP_031989929.1
porin [Sphingobium sp. ba1]	130	130	0.8	1e-32	0.38	WP_037473916.1
aquaporin Z [Acinetobacter pittii]	129	129	0.79	1e-32	0.4	WP_016142838.1
porin [Acidovorax sp. JHL-9]	129	129	0.79	1e-32	0.41	WP_026436217.1
MULTISPECIES: aquaporin Z [Aliivibrio]	129	129	0.79	1e-32	0.38	WP_012550297.1
aquaporin Z [Photobacterium angustum S14]	129	129	0.82	1e-32	0.38	EAS65016.1
porin [Acinetobacter baumannii]	129	129	0.79	1e-32	0.4	WP_032006405.1
porin [Photobacterium sp. A-394]	129	129	0.8	1e-32	0.37	WP_036821140.1
porin [Shewanella xiamenensis]	129	129	0.78	1e-32	0.38	WP_037415508.1
aquaporin Z [Photobacterium damselae]	129	129	0.82	1e-32	0.39	WP_005298632.1
MULTISPECIES: aquaporin Z [Acinetobacter]	129	129	0.79	1e-32	0.4	WP_001045983.1
aquaporin Z [Acinetobacter baumannii]	129	129	0.79	1e-32	0.4	WP_001045986.1
MIP family channel protein [Meiothermus cerbereus]	129	129	0.8	1e-32	0.4	WP_027878089.1
aquaporin Z [Pantoea sp. At-9b]	129	129	0.81	1e-32	0.39	WP_013512037.1
aquaporin Z [Herbaspirillum sp. CF444]	129	129	0.8	1e-32	0.39	WP_007876247.1
aquaporin Z [Acinetobacter baumannii]	129	129	0.79	1e-32	0.4	WP_001045985.1
hypothetical protein [Enterobacteriaceae bacterium B14]	129	129	0.8	1e-32	0.38	WP_034862407.1
porin [Acinetobacter baumannii]	129	129	0.79	1e-32	0.4	WP_032034712.1
porin [Acinetobacter baumannii]	129	129	0.79	1e-32	0.4	WP_031986278.1
porin [Photobacterium angustum]	129	129	0.82	1e-32	0.38	WP_039872255.1
porin [Nevskia soli]	129	129	0.8	1e-32	0.4	WP_029922696.1
hypothetical protein [Kiloniella laminariae]	129	129	0.79	1e-32	0.39	WP_020592797.1
MIP family channel protein [Osedax symbiont Rs1]	129	129	0.8	1e-32	0.38	WP_019806851.1
MULTISPECIES: aquaporin Z [Acinetobacter]	129	129	0.79	1e-32	0.4	WP_017386438.1
porin [Paenibacillus sp. UNC451MF]	129	129	0.79	1e-32	0.41	WP_036746528.1
porin [Cytophaga fermentans]	129	129	0.8	1e-32	0.38	WP_027473014.1
Aquaporin Z [Planomicrobium sp. ES2]	130	130	0.93	1e-32	0.36	CEG23948.1
porin [Halomonas alkaliantarctica]	129	129	0.83	1e-32	0.36	WP_030071557.1
porin [Lactobacillus sakei]	129	129	0.76	1e-32	0.39	WP_035146848.1
MULTISPECIES: aquaporin Z [Acinetobacter]	129	129	0.79	1e-32	0.4	WP_005300839.1
aquaporin Z [Acinetobacter pittii]	129	129	0.79	2e-32	0.4	WP_016803075.1
aquaporin Z 1 [Delftia acidovorans]	129	129	0.79	2e-32	0.4	WP_016446578.1
aquaporin Z [Acinetobacter baumannii]	129	129	0.79	2e-32	0.4	WP_001045988.1
porin [Epilithonimonas sp. FH1]	129	129	0.79	2e-32	0.39	WP_034967011.1
aquaporin Z [Pedobacter sp. V48]	130	130	0.79	2e-32	0.38	ETZ20859.1
aquaporin Z [Imtechella halotolerans]	129	129	0.8	2e-32	0.38	WP_008240497.1
porin [Halomonas sp. TD01]	129	129	0.82	2e-32	0.36	WP_039869066.1
aquaporin Z [Vibrio sp. N418]	129	129	0.79	2e-32	0.39	WP_009384994.1
aquaporin Z [Streptomyces mobaraensis NBRC 13819 = DSM 40847]	130	130	0.94	2e-32	0.38	EMF00112.1
aquaporin Z [Acidobacteriaceae bacterium TAA166]	129	129	0.79	2e-32	0.4	WP_022845485.1
aquaporin Z [Acinetobacter calcoaceticus]	129	129	0.79	2e-32	0.4	WP_014207869.1
porin [Cystobacter violaceus Cb vi76]	130	130	0.92	2e-32	0.37	KFA86811.1
porin [Acinetobacter baumannii]	129	129	0.79	2e-32	0.4	WP_033848972.1
aquaporin Z [Thioploca ingrica]	129	129	0.78	2e-32	0.38	BAP55132.1
aquaporin Z [Flexibacter litoralis]	129	129	0.8	2e-32	0.38	WP_014796507.1
aquaporin Z [Yersinia bercovieri]	129	129	0.81	2e-32	0.39	WP_005273929.1
aquaporin Z [Erwinia billingiae]	129	129	0.81	2e-32	0.38	WP_013201796.1
Aquaporin Z [Serratia fonticola]	129	129	0.8	2e-32	0.39	WP_021805529.1
aquaporin Z [Sphingopyxis alaskensis]	129	129	0.78	2e-32	0.4	WP_011540551.1
mIP family channel protein [Clostridium sp. CAG:571]	128	128	0.84	2e-32	0.38	WP_022077996.1
Major intrinsic protein [Shewanella piezotolerans]	129	129	0.77	2e-32	0.38	WP_020913865.1
aquaporin Z [Vitreoscilla stercoraria]	129	129	0.79	2e-32	0.39	WP_019957313.1
porin [Sphingobium ummariense]	129	129	0.83	3e-32	0.38	WP_031294967.1
aquaporin Z [Anaeromyxobacter dehalogenans]	129	129	0.77	3e-32	0.41	WP_015934834.1
MIP family channel protein [Meiothermus taiwanensis]	128	128	0.8	3e-32	0.42	WP_027886442.1
aqpZ - water MIP channel [Photobacterium leiognathi]	128	128	0.82	3e-32	0.38	GAA04474.1
aquaporin Z [Photobacterium leiognathi]	128	128	0.82	3e-32	0.38	WP_023931788.1
porin [Acinetobacter baumannii]	128	128	0.79	3e-32	0.4	WP_032004928.1
MULTISPECIES: aquaporin Z [Acinetobacter calcoaceticus/baumannii complex]	128	128	0.79	3e-32	0.4	WP_002052229.1
aquaporin Z [Acinetobacter calcoaceticus]	128	128	0.79	3e-32	0.4	WP_003653910.1
MULTISPECIES: hypothetical protein [Streptomyces]	129	129	0.79	3e-32	0.39	WP_019360094.1
aquaporin Z [Algoriphagus sp. PR1]	128	128	0.8	3e-32	0.39	WP_008197702.1
aquaporin Z [Thauera linaloolentis]	128	128	0.8	3e-32	0.36	WP_004332818.1
porin [Maribacter forsetii]	128	128	0.79	3e-32	0.37	WP_036156957.1
porin [Sphingomonas jaspsi]	128	128	0.79	4e-32	0.39	WP_037503155.1
MULTISPECIES: aquaporin Z [Streptomyces]	128	128	0.83	4e-32	0.4	WP_003985537.1
porin [Ruminococcus flavefaciens]	129	129	0.93	4e-32	0.36	WP_037270728.1
aquaporin Z [Acinetobacter nosocomialis]	128	128	0.79	4e-32	0.4	WP_016803779.1
porin [Acidobacterium sp. PMMR2]	128	128	0.81	4e-32	0.38	WP_026443676.1
hypothetical protein [Pseudomonas nitroreducens]	128	128	0.79	4e-32	0.4	WP_017517655.1
aquaporin [Paenibacillus elgii]	128	128	0.79	4e-32	0.41	WP_010499368.1
aquaporin Z [Maribacter sp. HTCC2170]	128	128	0.8	4e-32	0.38	WP_013306260.1
MULTISPECIES: aqpZ [Acinetobacter calcoaceticus/baumannii complex]	128	128	0.79	4e-32	0.4	WP_023188104.1
aquaporin [Lachnospiraceae bacterium oral taxon 082]	128	128	0.8	4e-32	0.4	WP_009446632.1
aquaporin Z [Pseudaminobacter salicylatoxidans]	128	128	0.79	4e-32	0.39	WP_019172032.1
aquaporin Z [Sorangium cellulosum]	128	128	0.8	4e-32	0.38	WP_012234608.1
porin [Maribacter sp. Hel_I_7]	128	128	0.79	4e-32	0.37	WP_027065932.1
porin [Acinetobacter baumannii]	128	128	0.79	4e-32	0.4	WP_038343217.1
porin [Chryseobacterium sp. CF365]	128	128	0.84	4e-32	0.37	WP_034696881.1
porin [Streptomyces mobaraensis]	127	127	0.79	5e-32	0.41	WP_040889651.1
porin [Pseudomonas fluorescens]	128	128	0.81	5e-32	0.37	WP_032869702.1
porin [Hyphomonas sp. CY54-11-8]	127	127	0.79	5e-32	0.39	WP_034761841.1
porin [Proteobacteria bacterium JGI 0001009-D17]	127	127	0.81	5e-32	0.36	WP_025514237.1
porin [Acinetobacter baumannii]	127	127	0.79	5e-32	0.4	WP_032057210.1
MULTISPECIES: aquaporin Z 2 [Acinetobacter]	127	127	0.79	5e-32	0.4	WP_004705093.1
aquaporin Z [gamma proteobacterium HTCC2207]	127	127	0.79	5e-32	0.38	WP_007233207.1
aquaporin Z [Acinetobacter pittii]	127	127	0.79	5e-32	0.4	WP_016143701.1
porin [Streptomyces rimosus]	128	128	0.83	5e-32	0.4	WP_030595359.1
Aquaporin Z [Winogradskyella psychrotolerans RS-3]	127	127	0.79	6e-32	0.38	EPR74242.1
MULTISPECIES: porin [Streptomyces]	128	128	0.83	6e-32	0.39	WP_030626961.1
porin [Arcobacter cibarius]	127	127	0.8	6e-32	0.35	WP_024775392.1
porin [Streptomyces sp. NRRL F-2890]	128	128	0.85	6e-32	0.4	WP_030727354.1
porin [Winogradskyella psychrotolerans]	127	127	0.79	6e-32	0.38	WP_040756480.1
aquaporin Z [Enterococcus durans]	127	127	0.84	6e-32	0.39	WP_005878936.1
MIP family channel protein [Pseudomonas sp. G5(2012)]	127	127	0.78	6e-32	0.38	WP_020801285.1
porin [Aeromonas sp. AE122]	127	127	0.79	6e-32	0.39	WP_033115030.1
aquaporin Z [Pseudomonas poae]	127	127	0.8	6e-32	0.38	ELQ19206.1
porin [Algoriphagus vanfongensis]	127	127	0.8	6e-32	0.37	WP_026956048.1
porin [Acinetobacter baumannii]	127	127	0.79	7e-32	0.4	WP_031949547.1
aquaporin Z [Acinetobacter calcoaceticus]	127	127	0.79	7e-32	0.4	WP_016139942.1
aquaporin Z [Acinetobacter baumannii]	127	127	0.79	7e-32	0.4	WP_001045989.1
hypothetical protein M529_10905 [Sphingobium ummariense RL-3]	127	127	0.82	8e-32	0.38	EQB32303.1
hypothetical protein [Streptomyces roseoverticillatus]	128	128	0.78	8e-32	0.42	WP_030369873.1
porin [Sphingopyxis sp. Kp5.2]	127	127	0.77	8e-32	0.39	WP_039571634.1
porin [Methylophilus sp. OH31]	127	127	0.8	8e-32	0.36	WP_024929986.1
porin [Pedobacter sp. R20-19]	127	127	0.8	8e-32	0.38	WP_029285399.1
aquaporin Z [Joostella marina]	127	127	0.82	8e-32	0.37	WP_008613081.1
MULTISPECIES: aquaporin Z [Methylophilus]	127	127	0.8	8e-32	0.36	WP_019882122.1
aquaporin Z [Yersinia rohdei]	127	127	0.81	8e-32	0.38	WP_004713443.1
porin [Shewanella fidelis]	127	127	0.77	8e-32	0.38	WP_028765984.1
porin [Ruminococcus flavefaciens]	128	128	0.82	9e-32	0.38	WP_037299298.1
porin [Streptomyces rimosus]	127	127	0.83	9e-32	0.39	WP_030639793.1
porin [Thiothrix lacustris]	127	127	0.79	9e-32	0.37	WP_028490441.1
porin [Deefgea rivuli]	127	127	0.77	9e-32	0.38	WP_027468258.1
aquaporin Z [Agarivorans albus]	127	127	0.78	9e-32	0.38	WP_016402094.1
MULTISPECIES: porin [Streptomyces]	127	127	0.82	9e-32	0.4	WP_030088330.1
porin [Epilithonimonas lactis]	127	127	0.81	9e-32	0.38	WP_034975488.1
aquaporin Z [Vibrio scophthalmi]	127	127	0.79	9e-32	0.39	WP_005600204.1
aquaporin Z [Acidovorax radicis]	127	127	0.79	1e-31	0.41	WP_010462839.1
glycerol uptake facilitator and related permeases [uncultured gamma proteobacterium]	127	127	0.8	1e-31	0.37	CAI78753.1
aquaporin Z [Aeromonas salmonicida]	127	127	0.79	1e-31	0.39	WP_005316782.1
aquaporin Z [Candidatus Solibacter usitatus]	127	127	0.79	1e-31	0.38	WP_011686579.1
porin [Ensifer adhaerens]	127	127	0.79	1e-31	0.4	WP_034792491.1
aquaporin Z [Xenorhabdus nematophila]	127	127	0.82	1e-31	0.38	WP_010845416.1
aquaporin [Chlorogloeopsis fritschii]	127	127	0.8	1e-31	0.38	WP_016876575.1
aquaporin Z [Aliivibrio fischeri]	127	127	0.77	1e-31	0.38	WP_011262065.1
hypothetical protein [Streptomyces sp. DUT180]	127	127	0.79	1e-31	0.39	WP_016905383.1
porin [Streptomyces monomycini]	127	127	0.84	1e-31	0.4	WP_030017695.1
porin [Pseudomonas sp. PH1b]	127	127	0.81	1e-31	0.36	WP_025127991.1
porin [Methylophilus sp. 5]	127	127	0.8	1e-31	0.36	WP_029148800.1
porin [Acinetobacter baumannii]	127	127	0.79	1e-31	0.4	WP_031991994.1
aquaporin Z [Ralstonia sp. PBA]	127	127	0.8	1e-31	0.37	WP_009524007.1
aquaporin Z [Aliivibrio fischeri]	126	126	0.79	1e-31	0.37	WP_005419605.1
porin [Aeromonas jandaei]	126	126	0.79	1e-31	0.39	WP_041208682.1
porin [Chromobacterium piscinae]	126	126	0.8	1e-31	0.38	KIA79539.1
porin [Methylosarcina fibrata]	126	126	0.8	1e-31	0.37	WP_033412100.1
porin [Ruminococcaceae bacterium AE2021]	126	126	0.78	1e-31	0.41	WP_028512757.1
aquaporin Z [Delftia sp. Cs1-4]	127	127	0.79	1e-31	0.39	WP_013804337.1
aquaporin Z [Desulfobulbus propionicus]	126	126	0.82	1e-31	0.36	WP_015725370.1
porin [Acinetobacter baumannii]	126	126	0.79	1e-31	0.4	WP_031967659.1
porin [Acinetobacter baumannii]	126	126	0.79	1e-31	0.4	WP_031951995.1
porin [Nocardia jiangxiensis]	127	127	0.8	1e-31	0.38	WP_040829693.1
porin [Aeromonas sp. MAAR-2011]	126	126	0.79	1e-31	0.39	WP_040095221.1
aquaporin Z [Acinetobacter calcoaceticus]	126	126	0.79	1e-31	0.4	GAM31218.1
hypothetical protein [Calothrix sp. PCC 7103]	127	127	0.92	1e-31	0.36	WP_019488979.1
porin [Pseudomonas fluorescens]	126	126	0.78	2e-31	0.37	WP_034146180.1
aquaporin Z [Solitalea canadensis]	126	126	0.77	2e-31	0.37	WP_014678973.1
aquaporin Z [Aeromonas hydrophila 4AK4]	126	126	0.79	2e-31	0.39	AHE50473.1
porin [Fischerella sp. PCC 9431]	127	127	0.93	2e-31	0.36	WP_026722613.1
aquaporin [Lactobacillus sakei]	126	126	0.76	2e-31	0.38	WP_011375525.1
porin [Acinetobacter baumannii]	126	126	0.79	2e-31	0.4	WP_032053308.1
MIP family channel protein [Enterococcus haemoperoxidus]	126	126	0.81	2e-31	0.4	WP_010760963.1
porin [Aeromonas enteropelogenes]	126	126	0.79	2e-31	0.38	WP_026458532.1
MULTISPECIES: porin [Pseudomonas]	126	126	0.81	2e-31	0.38	WP_036994365.1
hypothetical protein [Asticcacaulis benevestitus]	126	126	0.79	2e-31	0.39	WP_018080964.1
aquaporin Z [Yersinia enterocolitica]	126	126	0.84	2e-31	0.39	WP_011816768.1
hypothetical protein [Patulibacter sp. I11]	126	126	0.8	2e-31	0.41	WP_040599848.1
hypothetical protein [Clostridium sp. CAG:492]	126	126	0.84	2e-31	0.37	WP_022090887.1
aquaporin Z [Enterovibrio calviensis]	126	126	0.8	2e-31	0.37	WP_017010520.1
porin [Nitrincola lacisaponensis]	126	126	0.79	2e-31	0.36	WP_036548930.1
aquaporin Z [Acinetobacter calcoaceticus]	126	126	0.79	2e-31	0.4	WP_005038185.1
aquaporin Z [Mycobacterium chubuense]	127	127	0.91	2e-31	0.37	WP_014818199.1
aquaporin Z [Methylomicrobium buryatense]	126	126	0.8	2e-31	0.37	WP_017841300.1
aquaporin Z [Aliivibrio fischeri]	126	126	0.77	2e-31	0.38	WP_017019273.1
porin [Chryseobacterium sp. CTM]	126	126	0.81	2e-31	0.38	WP_034683956.1
Aquaporin Z [Patulibacter sp. I11]	126	126	0.8	2e-31	0.41	EHN11119.1
aquaporin Z [Aeromonas salmonicida]	126	126	0.79	2e-31	0.38	WP_021138392.1
porin [Psychroserpens sp. PAMC 27130]	126	126	0.79	2e-31	0.39	WP_033960965.1
aquaporin Z [Aeromonas salmonicida]	126	126	0.79	2e-31	0.39	WP_011898486.1
MIP channel s family protein [Pseudomonas sp. P482]	126	126	0.79	2e-31	0.38	KDO01098.1
aquaporin Z [Chryseobacterium sp. StRB126]	126	126	0.84	2e-31	0.37	BAP33157.1
porin [Janthinobacterium sp. CG3]	126	126	0.79	2e-31	0.38	WP_035788555.1
aquaporin Z [Sinorhizobium meliloti]	125	125	0.77	2e-31	0.4	WP_017277664.1
aquaporin Z [Shewanella violacea]	126	126	0.77	2e-31	0.39	BAJ00874.1
glycerol transporter [Deltaproteobacteria bacterium SCGC AAA003-F15]	126	126	0.73	2e-31	0.4	WP_029735426.1
putative glycerol uptake facilitator [Nocardia nova SH22a]	126	126	0.82	3e-31	0.38	AHH15612.1
aquaporin Z [Yersinia enterocolitica]	126	126	0.81	3e-31	0.39	WP_005158800.1
Aquaporin Z [Grimontia sp. AK16]	125	125	0.8	3e-31	0.37	WP_002534995.1
MULTISPECIES: aquaporin Z [Pseudomonas]	125	125	0.81	3e-31	0.37	WP_003198915.1
aquaporin Z [Sphingobium baderi LL03]	126	126	0.8	3e-31	0.39	EQA96975.1
porin [Ruminococcus flavefaciens]	126	126	0.83	3e-31	0.39	WP_028520527.1
porin [Enterovibrio calviensis]	125	125	0.8	3e-31	0.38	WP_028025258.1
porin [Streptomyces sp. W007]	126	126	0.85	3e-31	0.39	WP_032793903.1
aquaporin Z [Yersinia enterocolitica]	125	125	0.81	3e-31	0.39	WP_019082726.1
Aquaporin Z [Nitrincola lacisaponensis]	127	127	0.79	3e-31	0.36	KDE39481.1
MULTISPECIES: aquaporin Z [Aeromonas]	125	125	0.79	3e-31	0.39	WP_005334357.1
porin [Legionella fairfieldensis]	125	125	0.8	3e-31	0.38	WP_028388186.1
aquaporin Z [Yersinia enterocolitica]	125	125	0.81	3e-31	0.39	WP_019081075.1
porin [Dyadobacter crusticola]	125	125	0.81	3e-31	0.38	WP_031530541.1
aquaporin Z [Yersinia mollaretii]	125	125	0.81	3e-31	0.39	WP_004877393.1
porin [Streptomyces sp. NRRL S-337]	126	126	0.89	3e-31	0.37	WP_030808710.1
porin [Sphingobium baderi]	125	125	0.8	3e-31	0.39	WP_031292367.1
aquaporin Z [Gloeobacter kilaueensis]	126	126	0.8	4e-31	0.38	WP_023171258.1
MIP family channel protein [Bacteroides uniformis]	125	125	0.79	4e-31	0.38	WP_016272119.1
hypothetical protein [Cronobacter malonaticus]	125	125	0.81	4e-31	0.38	WP_032973884.1
porin [Aeromonas hydrophila]	125	125	0.79	4e-31	0.39	KHA55024.1
Aquaporin Z [Formosa sp. AK20]	125	125	0.82	4e-31	0.38	WP_007648051.1
aquaporin Z [Pseudomonas sp. GM21]	125	125	0.81	4e-31	0.36	WP_007949524.1
MIP family channel protein [Chryseobacterium gleum]	125	125	0.84	4e-31	0.36	EFK32944.1
aquaporin [Staphylococcus saprophyticus]	125	125	0.82	4e-31	0.36	WP_011304063.1
porin [Ruminococcus sp. FC2018]	126	126	0.79	4e-31	0.39	WP_028505505.1
porin [Pseudomonas sp. URHB0015]	125	125	0.81	4e-31	0.37	WP_027619187.1
aquaporin Z [Colwellia piezophila]	125	125	0.8	4e-31	0.37	WP_019028529.1
aquaporin Z [Aeromonas caviae]	125	125	0.79	4e-31	0.38	WP_010673516.1
mIP family channel protein [Bacteroides sp. CAG:927]	125	125	0.79	4e-31	0.39	WP_016562865.1
aquaporin Z [Sphingobium sp. AP49]	125	125	0.8	5e-31	0.39	WP_007714847.1
porin [Streptomyces globisporus]	125	125	0.82	5e-31	0.39	WP_030589936.1
porin [Carnobacterium divergens]	125	125	0.81	5e-31	0.4	WP_034573098.1
porin [Cellulophaga sp. E6(2014)]	125	125	0.82	5e-31	0.38	WP_034665715.1
aquaporin Z [Aeromonas veronii]	125	125	0.79	5e-31	0.39	WP_005344178.1
aquaporin Z [Aeromonas sp. 159]	125	125	0.79	5e-31	0.38	WP_019445956.1
MULTISPECIES: aquaporin [Alistipes]	125	125	0.78	5e-31	0.39	WP_018694640.1
aquaporin Z [Granulicella mallensis]	125	125	0.81	5e-31	0.37	WP_014263496.1
porin [Shewanella sp. 38A_GOM-205m]	125	125	0.79	5e-31	0.37	WP_028779766.1
aquaporin Z [Aeromonas veronii]	125	125	0.79	5e-31	0.39	WP_005361747.1
porin [Paenibacillus macerans]	125	125	0.81	5e-31	0.4	WP_036618495.1
porin [Sphingomonas sp. UNC305MFCol5.2]	125	125	0.78	5e-31	0.38	WP_029936666.1
aquaporin Z [Shewanella pealeana]	125	125	0.77	5e-31	0.38	WP_012154248.1
porin [Streptomyces griseus]	125	125	0.85	5e-31	0.38	WP_030704546.1
porin [Aeromonas veronii]	125	125	0.79	6e-31	0.39	WP_040065153.1
porin [Pseudomonas fluorescens]	125	125	0.81	6e-31	0.37	WP_024618552.1
porin [Ruminococcus flavefaciens]	125	125	0.79	6e-31	0.39	WP_037292063.1
porin [Sphingopyxis sp. LC81]	125	125	0.78	6e-31	0.38	WP_037517848.1
porin [Pseudomonas brassicacearum]	125	125	0.81	6e-31	0.37	WP_028236988.1
aquaporin Z [Variovorax paradoxus]	125	125	0.79	6e-31	0.39	WP_019657730.1
aquaporin Z [Pseudomonas sp. GM33]	125	125	0.81	6e-31	0.36	WP_007972470.1
hypothetical protein [Pantoea sp. NGS-ED-1003]	125	125	0.81	6e-31	0.38	WP_033747856.1
porin [Streptomyces natalensis]	125	125	0.79	6e-31	0.38	WP_030073536.1
aquaporin Z [Vibrio splendidus]	125	125	0.79	7e-31	0.37	WP_019821564.1
MIP family channel protein [Sphingopyxis sp. MC1]	125	125	0.79	7e-31	0.38	WP_003041215.1
aquaporin Z [Enterovibrio calviensis]	125	125	0.8	7e-31	0.37	WP_017013838.1
MIP family channel protein [ [ [Clostridium hylemonae DSM 15053]	125	125	0.79	7e-31	0.39	EEG73881.1
aquaporin [Carnobacterium maltaromaticum]	124	124	0.78	7e-31	0.4	WP_010054733.1
aquaporin Z [Pseudomonas sp. GM55]	124	124	0.81	7e-31	0.36	WP_008018218.1
hypothetical protein [Ruminococcus sp. CAG:403]	124	124	0.79	7e-31	0.4	WP_022429219.1
aquaporin Z [Pseudomonas fluorescens]	124	124	0.81	7e-31	0.36	WP_019093332.1
porin [Aeromonas caviae]	124	124	0.79	7e-31	0.37	KEP89174.1
aquaporin Z [Pseudomonas sp. GM48]	124	124	0.81	7e-31	0.36	WP_007984856.1
porin [Streptomyces sp. 769]	125	125	0.79	7e-31	0.38	WP_039637909.1
MULTISPECIES: aquaporin Z [Pseudomonas]	124	124	0.79	7e-31	0.38	WP_014602502.1
aquaporin Z [Haemophilus sputorum]	124	124	0.8	8e-31	0.36	WP_010128922.1
porin [Hyphomonas polymorpha]	124	124	0.79	8e-31	0.38	WP_035593853.1
porin [Caulobacter sp. URHA0033]	124	124	0.79	8e-31	0.4	WP_028039905.1
MIP family channel protein [Echinicola vietnamensis]	124	124	0.8	8e-31	0.37	WP_015266887.1
aquaporin [Streptomyces sp. MspMP-M5]	125	125	0.91	8e-31	0.36	WP_018540166.1
aquaporin Z [Haemophilus sputorum]	124	124	0.8	8e-31	0.36	WP_007526207.1
porin [Erwinia mallotivora]	124	124	0.81	8e-31	0.38	WP_034935046.1
MIP family channel protein [Enterococcus caccae]	124	124	0.81	8e-31	0.4	WP_010771848.1
porin [Cellulophaga baltica]	124	124	0.82	8e-31	0.38	WP_025615590.1
aquaporin [Turneriella parva]	124	124	0.79	8e-31	0.38	WP_014802686.1
porin [Pseudomonas sp. URMO17WK12:I12]	124	124	0.78	8e-31	0.37	WP_027925835.1
aquaporin Z [Pseudomonas sp. GM74]	124	124	0.81	8e-31	0.36	WP_008049135.1
aquaporin Z [Acinetobacter guillouiae]	124	124	0.79	9e-31	0.39	WP_004821787.1
porin [Pseudomonas putida]	124	124	0.81	9e-31	0.37	WP_038996290.1
aquaporin Z [Variovorax paradoxus]	124	124	0.77	9e-31	0.38	WP_013544022.1
aquaporin Z [Yersinia aldovae]	124	124	0.81	9e-31	0.38	WP_004699472.1
aquaporin Z [ [Mannheimia succiniciproducens]	124	124	0.75	9e-31	0.38	WP_011201123.1
porin [Pseudomonas extremaustralis 14-3 substr. 14-3b]	124	124	0.81	9e-31	0.37	EZI29091.1
aquaporin Z [Pseudomonas sp. GM49]	124	124	0.83	9e-31	0.36	WP_007993828.1
porin [Chryseobacterium formosense]	125	125	0.84	9e-31	0.35	WP_034676932.1
porin [Janthinobacterium sp. RA13]	124	124	0.79	9e-31	0.37	WP_035817302.1
aquaporin Z [Algibacter lectus]	124	124	0.79	9e-31	0.38	GAL63863.1
porin [Rhizobium alamii]	124	124	0.79	9e-31	0.38	WP_037099612.1
porin [Pseudomonas aeruginosa]	124	124	0.79	9e-31	0.38	WP_029610146.1
porin [ [Clostridium hylemonae]	124	124	0.79	9e-31	0.39	WP_040435058.1
porin [Lachnospiraceae bacterium NC2008]	124	124	0.8	1e-30	0.39	WP_027109809.1
aquaporin Z [Pseudomonas sp. UW4]	124	124	0.81	1e-30	0.36	WP_015096343.1
aquaporin Z [Sphingomonas sp. PR090111-T3T-6A]	124	124	0.8	1e-30	0.37	WP_019831105.1
porin [Janthinobacterium lividum]	124	124	0.79	1e-30	0.37	WP_034758233.1
aquaporin Z [Chlorobium phaeobacteroides]	124	124	0.8	1e-30	0.36	WP_011745745.1
aquaporin [Streptomyces griseus]	124	124	0.85	1e-30	0.38	WP_003970210.1
porin [Shewanella haliotis]	124	124	0.79	1e-30	0.37	WP_025887826.1
porin [Sphingopyxis sp. LC363]	124	124	0.78	1e-30	0.38	WP_037555921.1
aquaporin Z [Yersinia frederiksenii]	124	124	0.81	1e-30	0.38	WP_004709077.1
aquaporin Z [Variovorax paradoxus]	124	124	0.82	1e-30	0.38	AGU52224.1
aquaporin [Prevotella nanceiensis]	124	124	0.79	1e-30	0.36	WP_018363007.1
porin [Pseudomonas brassicacearum]	124	124	0.81	1e-30	0.37	WP_025212418.1
aquaporin Z [Pseudomonas aeruginosa]	124	124	0.79	1e-30	0.38	WP_003093258.1
porin [Caulobacter sp. UNC358MFTsu5.1]	124	124	0.77	1e-30	0.41	WP_029915671.1
aquaporin Z [Acinetobacter guillouiae CIP 63.46]	124	124	0.83	1e-30	0.39	ENU59607.1
porin [Streptacidiphilus oryzae]	124	124	0.79	1e-30	0.39	WP_037576110.1
aquaporin Z [Acinetobacter haemolyticus]	124	124	0.79	1e-30	0.38	WP_017395067.1
aquaporin Z [Pseudomonas extremaustralis]	124	124	0.8	1e-30	0.37	WP_010563886.1
aquaporin [Cupriavidus metallidurans]	124	124	0.81	1e-30	0.39	WP_011520107.1
porin [Pseudomonas fluorescens]	124	124	0.81	1e-30	0.37	WP_039772593.1
MIP channel s family protein [Carnobacterium maltaromaticum]	124	124	0.78	1e-30	0.4	WP_015075392.1
porin [Chryseobacterium vrystaatense]	124	124	0.82	1e-30	0.38	WP_034749694.1
porin [Flaviramulus ichthyoenteri]	124	124	0.79	1e-30	0.37	WP_034044389.1
aquaporin Z [Photobacterium sp. SKA34]	124	124	0.82	1e-30	0.37	EAR56633.1
porin [Acinetobacter guillouiae]	124	124	0.83	1e-30	0.39	WP_035372296.1
aquaporin Z [Delftia acidovorans]	124	124	0.79	1e-30	0.39	WP_012203105.1
porin [Aeromonas salmonicida]	124	124	0.79	1e-30	0.38	KFN21023.1
porin [Methylosarcina lacus]	124	124	0.79	1e-30	0.37	WP_024297446.1
porin [Acinetobacter sp. ETR1]	124	124	0.79	1e-30	0.39	WP_034617956.1
putative aquaporin Z [Streptomyces griseus]	124	124	0.85	1e-30	0.38	CAH94287.1
aquaporin Z [Vibrio sp. JCM 19241]	124	124	0.78	1e-30	0.37	GAM73478.1
aquaporin Z [Pseudomonas sp. CF161]	124	124	0.81	1e-30	0.37	WP_020297748.1
aquaporin Z [Comamonas testosteroni]	124	124	0.79	1e-30	0.39	WP_003050485.1
porin [Longispora albida]	123	123	0.78	1e-30	0.4	WP_040478580.1
porin [Pseudomonas aeruginosa]	124	124	0.79	1e-30	0.38	WP_024928754.1
porin [Photobacterium sp. SKA34]	124	124	0.82	1e-30	0.37	WP_039860195.1
aquaporin Z [Acinetobacter sp. NIPH 298]	124	124	0.77	1e-30	0.39	WP_005193950.1
MULTISPECIES: aquaporin [Arthrospira]	124	124	0.86	1e-30	0.36	WP_006624338.1
aquaporin Z [Enterobacter cancerogenus]	124	124	0.79	2e-30	0.39	WP_006174383.1
aquaporin Z [Pseudomonas sp. CMAA1215]	124	124	0.81	2e-30	0.36	WP_022642943.1
porin [Leclercia adecarboxylata]	124	124	0.79	2e-30	0.4	WP_032617319.1
porin [Pseudomonas sp. RIT357]	124	124	0.81	2e-30	0.36	WP_032887707.1
major intrinsic protein [Meiothermus ruber]	123	123	0.8	2e-30	0.43	WP_013014885.1
aquaporin Z [Acinetobacter sp. CIP-A165]	124	124	0.77	2e-30	0.39	WP_004673308.1
aquaporin Z [Comamonas testosteroni]	124	124	0.79	2e-30	0.39	WP_003068393.1
aquaporin Z [Sinorhizobium meliloti]	124	124	0.77	2e-30	0.39	WP_010969745.1
porin [Roseivivax halodurans]	124	124	0.8	2e-30	0.37	WP_037266255.1
MULTISPECIES: aquaporin Z [Acinetobacter]	124	124	0.79	2e-30	0.38	WP_004641445.1
porin [Pseudomonas fluorescens]	124	124	0.81	2e-30	0.36	WP_029292362.1
MULTISPECIES: aquaporin Z [Pseudomonas]	124	124	0.79	2e-30	0.38	WP_003102790.1
porin [Chryseobacterium sp. JM1]	124	124	0.82	2e-30	0.37	WP_034731472.1
MULTISPECIES: porin [Streptomyces]	124	124	0.85	2e-30	0.39	WP_030114095.1
aquaporin Z [Aeromonas hydrophila]	123	123	0.79	2e-30	0.38	WP_017788518.1
porin [Aminobacter sp. J41]	123	123	0.79	2e-30	0.41	WP_024849314.1
aquaporin Z [Streptomyces albulus]	124	124	0.89	2e-30	0.36	AIA02585.1
porin [Aeromonas sp. MDS8]	123	123	0.79	2e-30	0.38	WP_025202032.1
aquaporin Z [Methylomonas methanica]	123	123	0.8	2e-30	0.36	WP_013817267.1
porin, partial [ [[Eubacterium] nodatum]	123	123	0.83	2e-30	0.39	WP_034821895.1
porin [Comamonas testosteroni]	123	123	0.79	2e-30	0.39	WP_034373835.1
aquaporin Z [Pseudomonas sp. GM17]	123	123	0.81	2e-30	0.37	WP_007920624.1
aquaporin Z [Pseudomonas protegens]	123	123	0.81	2e-30	0.35	WP_011059878.1
aquaporin Z [Pseudomonas sp. CFII68]	123	123	0.81	2e-30	0.37	WP_018607581.1
aquaporin Z [Pseudomonas putida]	123	123	0.81	2e-30	0.37	WP_016498616.1
aquaporin Z [Pseudomonas aeruginosa]	123	123	0.79	2e-30	0.38	WP_012074400.1
aquaporin Z [Vibrio vulnificus]	123	123	0.82	2e-30	0.35	WP_017790118.1
aquaporin Z [Pseudomonas fluorescens]	123	123	0.81	2e-30	0.37	WP_011332956.1
porin [Caulobacter sp. JGI 0001010-J14]	123	123	0.79	2e-30	0.4	WP_029589266.1
porin [Tannerella sp. oral taxon BU063]	123	123	0.79	2e-30	0.37	WP_038012181.1
porin [Cellulophaga baltica]	123	123	0.82	2e-30	0.37	WP_029449696.1
porin [Pseudomonas nitroreducens]	123	123	0.79	2e-30	0.37	WP_024764377.1
porin [Pseudomonas fluorescens]	123	123	0.81	2e-30	0.36	WP_038446769.1
aquaporin Z [Pseudomonas fluorescens]	123	123	0.81	3e-30	0.37	WP_014337084.1
MULTISPECIES: aquaporin [Cupriavidus]	123	123	0.83	3e-30	0.39	WP_017513793.1
porin [Pseudomonas aeruginosa]	123	123	0.79	3e-30	0.38	WP_034032601.1
aquaporin Z [Aeromonas hydrophila]	123	123	0.79	3e-30	0.38	WP_017766545.1
MULTISPECIES: aquaporin Z [Aeromonas]	123	123	0.79	3e-30	0.38	WP_005298650.1
aquaporin [Lachnospiraceae bacterium NK4A136]	123	123	0.8	3e-30	0.39	WP_022781996.1
porin [Azotobacter chroococcum]	123	123	0.77	3e-30	0.38	WP_039806012.1
porin [Cupriavidus metallidurans]	123	123	0.81	3e-30	0.38	WP_035882826.1
aquaporin Z [Aeromonas hydrophila]	123	123	0.79	3e-30	0.38	WP_011705214.1
aquaporin Z [Pseudomonas aeruginosa]	123	123	0.79	3e-30	0.38	WP_003110518.1
porin [Thalassotalea sp. ND16A]	123	123	0.78	3e-30	0.37	WP_033075968.1
aquaporin Z [Novosphingobium tardaugens]	123	123	0.81	3e-30	0.38	WP_021691463.1
aquaporin Z [Aeromonas hydrophila]	123	123	0.79	3e-30	0.38	WP_017785851.1
aquaporin Z [Enterobacter cloacae EC_38VIM1]	123	123	0.82	3e-30	0.37	EPY97409.1
porin [Streptomyces albulus]	124	124	0.91	3e-30	0.36	WP_037683204.1
hypothetical protein [Pantoea sp. PSNIH2]	123	123	0.81	3e-30	0.36	WP_038629814.1
MIP family channel protein [Enterococcus moraviensis]	122	122	0.81	3e-30	0.39	WP_010764623.1
aquaporin Z [Aeromonas hydrophila]	123	123	0.79	3e-30	0.38	WP_017780655.1
porin [Vibrio mytili]	123	123	0.81	3e-30	0.37	WP_041154917.1
MULTISPECIES: aquaporin Z [Proteobacteria]	123	123	0.79	3e-30	0.39	WP_012840095.1
MIP family channel protein [Eggerthia catenaformis]	123	123	0.79	3e-30	0.36	WP_004803179.1
porin [Aeromonas hydrophila]	123	123	0.79	3e-30	0.38	WP_029303642.1
porin [Butyrivibrio sp. MC2013]	123	123	0.8	3e-30	0.4	WP_026507003.1
Aquaporin Z [Pseudomonas aeruginosa MH27]	124	124	0.8	3e-30	0.38	CDH75348.1
porin [Streptomyces sp. AA0539]	123	123	0.8	3e-30	0.4	WP_037756341.1
porin [Citreicella sp. SE45]	123	123	0.78	3e-30	0.39	WP_040383639.1
aquaporin Z [Pantoea stewartii]	123	123	0.81	3e-30	0.38	WP_006120251.1
aquaporin Z [Pseudomonas sp. GM79]	123	123	0.78	3e-30	0.37	WP_008071923.1
porin [Cellulophaga baltica]	123	123	0.82	3e-30	0.38	WP_029445118.1
aquaporin Z [Enterovibrio norvegicus]	123	123	0.8	3e-30	0.37	WP_016961435.1
aquaporin Z [Citreicella sp. SE45]	124	124	0.78	3e-30	0.39	EEX16628.1
aquaporin Z [Vibrio campbellii]	123	123	0.8	4e-30	0.37	WP_005532666.1
hypothetical protein N037_03660 [Enterobacter sp. EGD-HP1]	123	123	0.82	4e-30	0.37	KFA86600.1
aquaporin [Elusimicrobium minutum]	123	123	0.79	4e-30	0.36	WP_012414979.1
aquaporin Z [Enterobacter sp. BIDMC 29]	122	122	0.79	4e-30	0.39	EUM12435.1
MIP family channel protein [uncultured bacterium W5-102b]	122	122	0.83	4e-30	0.4	AFD03168.1
hypothetical protein [Rhodococcus fascians]	123	123	0.82	4e-30	0.4	WP_037173968.1
porin [Janthinobacterium lividum]	122	122	0.79	4e-30	0.37	WP_034778070.1
aquaporin Z [Desulfovibrio sp. U5L]	122	122	0.84	4e-30	0.37	WP_009107902.1
porin [Enterobacter cloacae]	122	122	0.79	4e-30	0.39	WP_028012545.1
aquaporin Z [Pseudomonas sp. GM25]	122	122	0.81	4e-30	0.37	WP_007956539.1
porin [Sphingopyxis sp. MWB1]	123	123	0.78	4e-30	0.4	WP_033074732.1
aquaporin Z [Actinobacillus succinogenes]	122	122	0.75	4e-30	0.38	WP_012072171.1
porin [Shewanella algae]	122	122	0.79	4e-30	0.37	WP_025010528.1
aquaporin Z [Pseudomonas chlororaphis]	122	122	0.81	4e-30	0.36	WP_023968224.1
aquaporin Z [Aeromonas hydrophila subsp. dhakensis]	122	122	0.79	4e-30	0.38	WP_010634690.1
aquaporin Z [Oxalobacteraceae bacterium AB_14]	122	122	0.79	4e-30	0.37	WP_020704319.1
porin [Micromonospora lupini]	122	122	0.76	4e-30	0.4	WP_039907377.1
porin [Photobacterium halotolerans]	122	122	0.79	4e-30	0.37	WP_036754921.1
Aquaporin Z [Micromonospora lupini str. Lupac 08]	123	123	0.77	4e-30	0.4	CCH16307.1
aquaporin Z [Pseudomonas sp. GM50]	122	122	0.78	4e-30	0.37	WP_008009869.1
porin [Polaribacter sp. Hel_I_85]	122	122	0.79	4e-30	0.37	WP_036821103.1
aquaporin [Streptomyces albulus]	123	123	0.91	4e-30	0.36	WP_020929702.1
hypothetical protein [Erwinia typographi]	122	122	0.81	5e-30	0.38	WP_034891161.1
aquaporin Z [Enterobacter cloacae]	122	122	0.79	5e-30	0.39	WP_014831264.1
porin [Geodermatophilaceae bacterium URHB0048]	122	122	0.79	5e-30	0.42	WP_034951744.1
porin [Pseudomonas aeruginosa]	122	122	0.79	5e-30	0.37	WP_024915601.1
aquaporin Z [Chlorobium limicola]	122	122	0.78	5e-30	0.36	WP_012466097.1
aquaporin [Streptomyces sp. CNB091]	122	122	0.85	5e-30	0.38	WP_018959483.1
aquaporin Z [Enterobacter sp. BIDMC 30]	122	122	0.84	5e-30	0.36	EUM06300.1
porin [Comamonas composti]	122	122	0.79	5e-30	0.4	WP_027016508.1
Aquaporin Z [Enterobacter cloacae str. Hanford]	122	122	0.84	5e-30	0.37	EPR31958.1
aquaporin Z [Pseudomonas chlororaphis]	122	122	0.81	5e-30	0.36	WP_009042651.1
porin [Pantoea sp. IMH]	122	122	0.81	5e-30	0.38	WP_024966009.1
porin [Streptomyces lydicus]	123	123	0.79	5e-30	0.37	WP_033267904.1
porin [Pseudomonas aeruginosa]	122	122	0.79	5e-30	0.38	WP_034010650.1
porin [Streptomyces yeochonensis]	122	122	0.79	5e-30	0.4	WP_037917928.1
porin [Epilithonimonas tenax]	122	122	0.79	5e-30	0.37	WP_028122064.1
porin [Pseudomonas aeruginosa]	122	122	0.79	5e-30	0.38	WP_033977685.1
porin [Pseudomonas sp. FH4]	122	122	0.81	5e-30	0.36	WP_032863479.1
Aquaporin Z [Enterobacter cloacae EcWSU1]	123	123	0.84	5e-30	0.36	AEW72897.1
aquaporin [Listeria fleischmannii]	122	122	0.79	6e-30	0.39	WP_007548645.1
aquaporin Z [Campylobacter concisus]	122	122	0.75	6e-30	0.4	WP_012001103.1
aquaporin Z [Vibrio maritimus]	122	122	0.82	6e-30	0.36	GAL20225.1
porin [Enterobacter sp. FB]	122	122	0.79	6e-30	0.38	WP_039266892.1
porin [Blastococcus sp. URHD0036]	122	122	0.78	6e-30	0.41	WP_034512229.1
aquaporin Z [Variovorax sp. CF313]	122	122	0.79	6e-30	0.38	WP_007838064.1
porin [Tannerella sp. oral taxon BU063]	122	122	0.79	6e-30	0.37	WP_037983640.1
aquaporin Z [Pseudomonas putida]	122	122	0.81	6e-30	0.37	WP_012273430.1
porin [Enterococcus sp. TR]	122	122	0.81	6e-30	0.39	WP_025870947.1
aquaporin Z [Escherichia vulneris NBRC 102420]	122	122	0.85	6e-30	0.37	GAL57262.1
aquaporin Z [Pseudomonas chlororaphis]	122	122	0.81	6e-30	0.36	WP_016704166.1
hypothetical protein [Streptomyces sulphureus]	122	122	0.79	6e-30	0.38	WP_019544200.1
porin [Pseudomonas aeruginosa]	122	122	0.79	6e-30	0.38	WP_034069207.1
porin [Eubacterium xylanophilum]	122	122	0.8	6e-30	0.39	WP_026834945.1
porin [Pseudomonas aeruginosa]	122	122	0.79	6e-30	0.38	WP_033969708.1
porin [Pseudomonas chlororaphis]	122	122	0.81	6e-30	0.36	WP_025805100.1
aquaporin Z [Gemmatimonas aurantiaca]	122	122	0.79	6e-30	0.37	WP_015895110.1
MULTISPECIES: aquaporin Z [Pseudomonas putida group]	122	122	0.81	6e-30	0.37	WP_021783019.1
porin [Enterobacter cloacae]	122	122	0.79	6e-30	0.39	WP_032642513.1
aquaporin Z [Leucothrix mucor]	122	122	0.81	6e-30	0.4	WP_022952456.1
aquaporin Z [Rubritalea marina]	122	122	0.79	6e-30	0.36	WP_018968877.1
Aquaporin Z [Yersinia enterocolitica LC20]	122	122	0.8	6e-30	0.39	AHM73129.1
porin [Dyadobacter sp. Y620-1]	122	122	0.81	6e-30	0.38	WP_025765123.1
Aquaporin Z [Pseudomonas aeruginosa]	124	124	0.8	6e-30	0.38	CEI02424.1
porin [Cellulophaga baltica]	122	122	0.82	7e-30	0.37	WP_024481340.1
porin [Sphingobium yanoikuyae]	122	122	0.8	7e-30	0.38	WP_037521083.1
porin [Xenorhabdus bovienii]	122	122	0.81	7e-30	0.37	WP_038218353.1
porin [Pseudomonas sp. LAMO17WK12:I2]	122	122	0.81	7e-30	0.36	WP_027603755.1
MULTISPECIES: porin [Chryseobacterium]	122	122	0.84	7e-30	0.36	WP_027374723.1
hypothetical protein [Rhodococcus fascians]	122	122	0.82	7e-30	0.4	WP_037151470.1
MULTISPECIES: aquaporin Z [Enterobacter]	122	122	0.79	7e-30	0.38	WP_008499998.1
porin [Sphingomonas sp. KC8]	122	122	0.79	8e-30	0.39	WP_037495869.1
porin [Pseudomonas fluorescens]	122	122	0.81	8e-30	0.37	WP_034120547.1
Aquaporin Z [Pseudomonas aeruginosa]	122	122	0.79	8e-30	0.38	WP_003161597.1
aquaporin Z [Pseudomonas fragi]	122	122	0.81	8e-30	0.36	WP_016781642.1
aquaporin Z [Lentisphaera araneosa]	122	122	0.78	8e-30	0.35	WP_007281154.1
aquaporin Z [Vibrio vulnificus]	122	122	0.79	8e-30	0.36	WP_013571330.1
porin [Sphingobium yanoikuyae]	122	122	0.8	8e-30	0.38	WP_029547664.1
porin [Algoriphagus terrigena]	122	122	0.79	8e-30	0.37	WP_026967242.1
porin [Methylobacter luteus]	122	122	0.8	8e-30	0.37	WP_027158228.1
porin [alpha proteobacterium LLX12A]	122	122	0.8	8e-30	0.38	WP_026109314.1
porin [Skermanella stibiiresistens]	122	122	0.77	8e-30	0.4	WP_037459715.1
MULTISPECIES: aquaporin Z [Enterobacter cloacae complex]	122	122	0.79	9e-30	0.38	WP_023337005.1
porin [Xenorhabdus bovienii]	122	122	0.81	9e-30	0.37	WP_038197076.1
porin [Microvirga flocculans]	122	122	0.8	9e-30	0.37	WP_027315383.1
aquaporin Z [Listeria fleischmannii]	121	121	0.79	9e-30	0.39	WP_007475644.1
porin [Xenorhabdus bovienii]	122	122	0.81	9e-30	0.37	WP_038181285.1
hypothetical protein [Rhodococcus fascians]	122	122	0.82	9e-30	0.39	WP_032377099.1
aquaporin Z [Rhizobium mongolense]	122	122	0.79	9e-30	0.38	WP_022714373.1
aquaporin Z [Comamonas testosteroni]	122	122	0.79	9e-30	0.39	WP_003073864.1
aquaporin Z [Rahnella aquatilis]	122	122	0.79	9e-30	0.38	WP_015689848.1
aquaporin Z [Chryseobacterium indologenes NBRC 14944]	122	122	0.84	1e-29	0.36	GAE64584.1
aquaporin Z [Vibrio harveyi]	122	122	0.81	1e-29	0.36	WP_005452080.1
porin [Calothrix sp. 336/3]	122	122	0.79	1e-29	0.36	WP_035151145.1
hypothetical protein [Tomitella biformata]	122	122	0.92	1e-29	0.34	WP_024793607.1
porin [Streptomyces sp. NRRL F-5702]	122	122	0.85	1e-29	0.38	WP_031058414.1
porin [Xenorhabdus bovienii]	121	121	0.81	1e-29	0.37	WP_038243615.1
MULTISPECIES: aquaporin Z [Enterobacter]	121	121	0.79	1e-29	0.39	WP_014883193.1
aquaporin Z [Sphingobium yanoikuyae]	122	122	0.8	1e-29	0.38	WP_004211704.1
porin [Scytonema millei]	122	122	0.8	1e-29	0.37	WP_039716745.1
aquaporin Z [Skermanella stibiiresistens SB22]	122	122	0.77	1e-29	0.4	EWY37019.1
porin [Pseudomonas sp. FGI182]	121	121	0.81	1e-29	0.37	WP_025340028.1
aquaporin Z [Pseudomonas chlororaphis]	121	121	0.81	1e-29	0.36	WP_009047606.1
hypothetical protein [Bacteroides uniformis CAG:3]	121	121	0.79	1e-29	0.38	WP_022401890.1
aquaporin Z [Comamonas sp. B-9]	121	121	0.79	1e-29	0.39	WP_021028304.1
porin [Bacteroides rodentium]	121	121	0.79	1e-29	0.38	WP_025831729.1
porin [Aeromonas sp. AE235]	121	121	0.79	1e-29	0.37	WP_033132189.1
porin [Pseudomonas sp. Ant30-3]	121	121	0.81	1e-29	0.36	WP_028621590.1
MULTISPECIES: aquaporin Z [Enterobacter]	121	121	0.79	1e-29	0.39	WP_023335104.1
aquaporin Z [Pseudomonas fluorescens]	121	121	0.81	1e-29	0.36	WP_017134844.1
porin [Enterobacter sp. UCD-UG_FMILLET]	121	121	0.79	1e-29	0.39	KGI61745.1
aquaporin Z [Pseudomonas monteilii]	121	121	0.81	1e-29	0.37	WP_016711724.1
porin [Variovorax paradoxus]	121	121	0.79	1e-29	0.38	WP_026284076.1
MIP family channel protein [Nocardioides insulae]	122	122	0.82	1e-29	0.37	WP_036554791.1
aquaporin Z [Bordetella petrii]	121	121	0.79	1e-29	0.38	WP_012247334.1
MIP family channel protein [Ktedonobacter racemifer DSM 44963]	122	122	0.84	1e-29	0.37	EFH89860.1
MULTISPECIES: aquaporin [Streptomyces]	121	121	0.79	1e-29	0.41	WP_018524130.1
MULTISPECIES: aquaporin Z [Pseudomonas]	121	121	0.78	1e-29	0.36	WP_018926734.1
porin [Flavobacterium succinicans]	121	121	0.81	1e-29	0.37	WP_024982379.1
MULTISPECIES: porin [Pseudomonas]	121	121	0.81	1e-29	0.37	WP_025754772.1
MULTISPECIES: aquaporin Z [Pseudomonas]	121	121	0.81	1e-29	0.37	WP_019472843.1
porin [Ruminococcus flavefaciens]	121	121	0.8	1e-29	0.38	WP_037282627.1
aquaporin Z [Pseudomonas synxantha]	121	121	0.81	1e-29	0.36	WP_005790241.1
porin [Bradyrhizobium sp. URHA0002]	121	121	0.8	1e-29	0.36	WP_027538806.1
aquaporin Z [Enterobacter asburiae]	121	121	0.79	1e-29	0.38	WP_014069553.1
porin [Pseudomonas aeruginosa]	121	121	0.79	1e-29	0.37	WP_031692416.1
porin [Raoultella ornithinolytica]	121	121	0.8	1e-29	0.38	WP_041144770.1
aquaporin Z [Pseudomonas fluorescens]	121	121	0.81	1e-29	0.36	WP_003175423.1
porin [Ruminococcus flavefaciens]	122	122	0.79	1e-29	0.4	WP_028514964.1
aquaporin [Allochromatium vinosum]	122	122	0.8	1e-29	0.37	WP_012970864.1
porin [Vibrio vulnificus]	121	121	0.82	1e-29	0.35	WP_038939837.1
aquaporin Z [Vibrio harveyi]	121	121	0.82	1e-29	0.35	WP_005439786.1
hypothetical protein [Fischerella muscicola]	122	122	0.94	1e-29	0.34	WP_016862979.1
porin [Vibrio vulnificus]	121	121	0.82	1e-29	0.35	WP_039446422.1
porin [Mycobacterium sp. UNCCL9]	122	122	0.83	1e-29	0.37	WP_036464769.1
porin [Psychrilyobacter atlanticus]	121	121	0.8	1e-29	0.37	WP_028857155.1
porin [Mycobacterium neoaurum]	122	122	0.83	1e-29	0.37	WP_030137624.1
aquaporin Z [Janthinobacterium sp. Marseille]	121	121	0.8	1e-29	0.36	WP_012080396.1
MIP family channel protein [Methylomicrobium album BG8]	121	121	0.79	1e-29	0.38	EIC29281.1
MULTISPECIES: aquaporin Z [Enterobacter cloacae complex]	121	121	0.79	1e-29	0.38	WP_023332527.1
porin [Geodermatophilaceae bacterium URHB0062]	121	121	0.78	1e-29	0.4	WP_034939282.1
porin [Butyrivibrio sp. MB2005]	121	121	0.8	1e-29	0.39	WP_026523886.1
porin [Chryseobacterium oranimense]	121	121	0.84	1e-29	0.36	WP_040998411.1
aquaporin Z [Rhizobium sp. CF080]	121	121	0.79	1e-29	0.39	WP_007768096.1
porin [Pseudomonas aeruginosa]	121	121	0.79	1e-29	0.38	WP_034050071.1
Aquaporin Z [Sphingomonas sp. MM-1]	121	121	0.77	2e-29	0.39	AGH48052.1
porin [Sphingobium japonicum]	121	121	0.8	2e-29	0.38	WP_037491373.1
aquaporin [Lactococcus garvieae]	120	120	0.78	2e-29	0.36	WP_017370274.1
porin [Aeromonas hydrophila]	121	121	0.79	2e-29	0.38	WP_029301507.1
aquaporin Z [Pseudomonas fluorescens]	121	121	0.81	2e-29	0.36	WP_017337030.1
aquaporin Z [Cyanothece sp. PCC 7822]	121	121	0.79	2e-29	0.38	WP_013321107.1
aquaporin Z [Pseudogulbenkiania ferrooxidans]	121	121	0.79	2e-29	0.38	WP_021477248.1
porin [Variovorax sp. JGI 0001020-M05]	121	121	0.79	2e-29	0.38	WP_028254076.1
porin [Ruminococcus flavefaciens]	122	122	0.79	2e-29	0.4	WP_037280099.1
Aquaporin Z [Sphingobium japonicum BiD32]	121	121	0.8	2e-29	0.38	CCW19030.1
MULTISPECIES: porin [Enterobacter]	121	121	0.79	2e-29	0.38	WP_033145073.1
porin [Gelidibacter mesophilus]	121	121	0.79	2e-29	0.38	WP_027124417.1
porin [Xenophilus azovorans]	121	121	0.81	2e-29	0.41	WP_038213130.1
aquaporin Z [Enterobacter cloacae]	121	121	0.79	2e-29	0.38	WP_023622158.1
porin [Pantoea stewartii]	121	121	0.81	2e-29	0.39	WP_039343175.1
aquaporin [Streptomyces sp. CNY228]	121	121	0.84	2e-29	0.37	WP_018896180.1
porin [Myroides odoratimimus]	121	121	0.81	2e-29	0.36	WP_025126015.1
aquaporin Z [Pseudomonas sp. FGI182]	121	160	0.79	2e-29	0.38	AHD15617.1
aquaporin Z [Acinetobacter bereziniae]	121	121	0.77	2e-29	0.39	WP_004826206.1
porin [Bradyrhizobium sp. Tv2a-2]	121	121	0.78	2e-29	0.36	WP_024515844.1
MULTISPECIES: aquaporin Z [Pseudomonas]	121	121	0.81	2e-29	0.37	WP_019099541.1
aquaporin Z [Desulfobacter postgatei]	120	120	0.78	2e-29	0.36	WP_004073636.1
porin [Vibrio vulnificus]	121	121	0.79	2e-29	0.36	WP_039554296.1
MIP family channel protein [Methylobacterium oryzae CBMB20]	121	121	0.8	2e-29	0.38	AIQ88023.1
aquaporin Z [Pseudomonas putida]	121	121	0.81	2e-29	0.37	WP_012051680.1
porin [Butyrivibrio sp. MC2021]	120	120	0.8	2e-29	0.39	WP_026517515.1
porin [Pseudomonas monteilii]	120	120	0.81	2e-29	0.37	WP_028699370.1
aquaporin Z [Pseudomonas fluorescens]	120	120	0.81	2e-29	0.37	WP_003222670.1
aquaporin Z [Pseudomonas sp. CF149]	120	120	0.81	2e-29	0.37	WP_019828733.1
MULTISPECIES: porin [Methylomicrobium]	120	120	0.79	2e-29	0.38	WP_031431396.1
porin [Streptomyces achromogenes]	121	121	0.79	2e-29	0.41	WP_030619279.1
Aquaporin Z 2 [Chryseobacterium oranimense G311]	121	121	0.84	2e-29	0.36	CEJ71142.1
porin [Desulfobulbus elongatus]	120	120	0.8	2e-29	0.37	WP_028317099.1
porin [Vibrio campbellii]	120	120	0.82	2e-29	0.36	WP_038891445.1
MULTISPECIES: porin [Streptomyces]	120	120	0.79	2e-29	0.41	WP_026171607.1
porin [Pseudomonas putida]	120	120	0.81	2e-29	0.37	WP_033725980.1
mIP family channel protein [Tannerella sp. CAG:118]	120	120	0.8	2e-29	0.37	WP_021930380.1
porin [Pseudomonas aeruginosa]	120	120	0.79	2e-29	0.37	KEA41347.1
aquaporin Z [Advenella kashmirensis]	120	120	0.81	2e-29	0.37	WP_014750831.1
porin [Pseudomonas aeruginosa]	120	120	0.79	2e-29	0.38	WP_038403765.1
porin [Sphingobium yanoikuyae]	121	121	0.8	2e-29	0.38	WP_037507549.1
aquaporin Z [Vibrio sp. AND4]	120	120	0.82	2e-29	0.35	WP_009842594.1
MULTISPECIES: porin [Pseudomonas]	120	120	0.81	2e-29	0.37	WP_027615233.1
porin [Pseudomonas aeruginosa]	120	120	0.79	2e-29	0.38	WP_024947514.1
aquaporin [Caulobacter sp. K31]	120	120	0.77	2e-29	0.42	WP_012287380.1
aquaporin Z [Variovorax paradoxus]	120	120	0.79	2e-29	0.38	WP_015867730.1
porin [Bradyrhizobium elkanii]	120	120	0.78	2e-29	0.37	WP_028167002.1
porin [Butyrivibrio sp. AC2005]	120	120	0.8	2e-29	0.39	WP_026658579.1
hypothetical protein [Fischerella muscicola]	121	121	0.82	3e-29	0.35	WP_016858995.1
porin [Ferrimonas kyonanensis]	120	120	0.78	3e-29	0.36	WP_028112394.1
aquaporin Z [Pseudomonas sp. GM67]	120	120	0.81	3e-29	0.36	WP_008043466.1
MULTISPECIES: aquaporin Z [Brucella]	120	120	0.81	3e-29	0.41	WP_006190978.1
porin [Butyrivibrio sp. VCB2006]	120	120	0.79	3e-29	0.39	WP_029231300.1
aquaporin Z [Verrucomicrobium spinosum]	120	120	0.79	3e-29	0.36	WP_009961493.1
porin [Chryseobacterium taiwanense]	120	120	0.82	3e-29	0.36	WP_039370695.1
hypothetical protein [Rhodococcus fascians]	120	120	0.82	3e-29	0.39	WP_032403237.1
aquaporin Z [Bradyrhizobium oligotrophicum]	121	121	0.78	3e-29	0.37	WP_015664122.1
MULTISPECIES: aquaporin Z [Vibrio]	120	120	0.81	3e-29	0.36	WP_009698545.1
aquaporin Z [Pseudomonas putida]	120	120	0.81	3e-29	0.37	WP_014590205.1
Aquaporin Z [Cronobacter dublinensis 1210]	120	120	0.79	3e-29	0.39	CCJ80428.1
aquaporin Z [Kytococcus sedentarius]	121	121	0.8	3e-29	0.38	WP_012801725.1
aquaporin Z [Klebsiella pneumoniae]	120	120	0.79	3e-29	0.39	WP_023289002.1
porin [Vibrio rotiferianus]	120	120	0.82	3e-29	0.36	WP_038884276.1
aquaporin Z [Pseudomonas putida]	120	120	0.81	3e-29	0.37	WP_014860254.1
aquaporin Z [Brucella sp. 04-5288]	120	120	0.81	3e-29	0.41	WP_023080944.1
porin [Flavobacterium beibuense]	120	120	0.79	3e-29	0.36	WP_035135529.1
porin [Caulobacter henricii]	120	120	0.79	3e-29	0.4	WP_035042135.1
aquaporin Z [Vibrio campbellii]	120	120	0.82	3e-29	0.36	WP_005432982.1
porin [Rhizobium vignae]	120	120	0.79	3e-29	0.39	WP_037087417.1
porin [Pseudomonas resinovorans]	120	120	0.79	3e-29	0.35	WP_028626958.1
aquaporin [Bradyrhizobium sp. STM 3843]	120	120	0.8	3e-29	0.36	WP_008971399.1
porin [Microchaete sp. PCC 7126]	121	121	0.84	3e-29	0.35	WP_026100499.1
aquaporin Z [Enterobacter cloacae]	120	120	0.79	3e-29	0.38	WP_023292897.1
MULTISPECIES: aquaporin Z [Brucella]	120	120	0.81	3e-29	0.41	WP_004691119.1
MIP family channel protein [Rivularia sp. PCC 7116]	120	120	0.84	3e-29	0.37	WP_015122522.1
MULTISPECIES: aquaporin [Bacteroides]	120	120	0.78	3e-29	0.38	WP_005826069.1
porin [Pseudomonas sp. QTF5]	120	120	0.78	3e-29	0.36	WP_030132605.1
aquaporin Z [Enterobacter sp. MGH 5]	121	121	0.84	3e-29	0.36	EUM96665.1
aquaporin [Bacteroides vulgatus]	120	120	0.78	3e-29	0.35	WP_005852371.1
porin [Lachnospiraceae bacterium AC2031]	120	120	0.8	3e-29	0.37	WP_027439939.1
aquaporin Z [Flavobacterium johnsoniae]	120	120	0.81	3e-29	0.38	WP_012024430.1
porin [Eubacterium sp. AB3007]	120	120	0.81	3e-29	0.38	WP_034802804.1
porin [Rhodococcus sp. R04]	120	120	0.77	3e-29	0.38	WP_037213640.1
aquaporin Z [Pseudomonas veronii]	120	120	0.81	3e-29	0.36	WP_017845276.1
porin [Vibrio harveyi]	120	120	0.81	3e-29	0.36	WP_038899574.1
aquaporin Z [Pseudomonas putida LS46]	120	160	0.79	3e-29	0.37	EMR45016.1
porin [Psychroserpens sp. F051-1]	120	120	0.79	3e-29	0.38	WP_040278366.1
porin [Verrucomicrobium sp. BvORR106]	120	120	0.79	3e-29	0.36	WP_038167955.1
aquaporin Z [Pseudomonas fluorescens]	120	120	0.81	4e-29	0.36	WP_003184193.1
aquaporin Z [Hafnia alvei ATCC 13337]	120	120	0.81	4e-29	0.39	KFC86715.1
porin [Bifidobacterium mongoliense]	120	120	0.83	4e-29	0.37	WP_033513113.1
MIP family channel protein [Geitlerinema sp. PCC 7407]	120	120	0.85	4e-29	0.38	WP_015172070.1
aquaporin Z [Enterobacter cloacae MRSN 11489]	121	121	0.84	4e-29	0.36	KHG49331.1
aquaporin Z [Pseudomonas sp. GM60]	120	120	0.81	4e-29	0.36	WP_008029032.1
Aquaporin Z [Xenorhabdus doucetiae]	120	120	0.84	4e-29	0.36	CDG18596.1
aquaporin Z [Enterobacter cloacae UCICRE 3]	121	121	0.83	4e-29	0.36	ESM19980.1
aquaporin Z [Cronobacter sakazakii]	120	120	0.81	4e-29	0.39	WP_014728363.1
porin [Enterobacter cloacae]	120	120	0.79	4e-29	0.38	WP_025756038.1
porin [Pseudomonas sp. WCS358]	120	120	0.81	4e-29	0.37	WP_033699378.1
aquaporin Z [Microcystis aeruginosa]	121	121	0.79	4e-29	0.37	WP_002804632.1
porin [Pseudomonas sp. BRG-100]	120	120	0.81	4e-29	0.36	WP_032879979.1
aquaporin Z [Acinetobacter guillouiae]	120	120	0.79	4e-29	0.38	BAP37254.1
aquaporin Z [Vibrio campbellii]	120	120	0.82	4e-29	0.36	KGR34286.1
aquaporin Z [Vibrio campbellii]	120	120	0.8	4e-29	0.37	WP_010643980.1
porin [Mastigocoleus testarum]	120	120	0.84	4e-29	0.34	WP_027846937.1
MULTISPECIES: porin [Klebsiella]	120	120	0.8	4e-29	0.39	WP_024360092.1
porin [Colwellia psychrerythraea]	120	120	0.78	4e-29	0.36	WP_033084004.1
porin [Flavobacterium sp. Fl]	120	120	0.81	4e-29	0.37	WP_035648918.1
MULTISPECIES: MIP family channel proteins [Enterobacter cloacae complex]	120	120	0.84	4e-29	0.36	WP_015570987.1
aquaporin Z [Klebsiella oxytoca]	120	120	0.8	4e-29	0.39	WP_004130892.1
aquaporin Z [Enterobacter cloacae UCICRE 11]	120	120	0.84	4e-29	0.36	ESL78674.1
aquaporin Z [Citrobacter sp. KTE32]	120	120	0.79	4e-29	0.4	WP_016156940.1
aquaporin Z [unidentified eubacterium SCB49]	120	120	0.79	4e-29	0.39	EDM43275.1
MULTISPECIES: aquaporin Z [Enterobacter]	120	120	0.79	4e-29	0.38	WP_013097330.1
porin [Mycobacterium sp. UM_RHS]	120	120	0.87	4e-29	0.37	WP_024455116.1
aquaporin Z [Pseudomonas putida]	120	159	0.79	4e-29	0.37	WP_010955027.1
aquaporin Z [Pseudomonas putida]	120	120	0.81	4e-29	0.37	WP_016488361.1
aquaporin Z [Citrobacter werkmanii NBRC 105721]	120	120	0.79	4e-29	0.39	GAL43436.1
aquaporin Z [Microcystis aeruginosa NIES-44]	121	121	0.79	5e-29	0.37	GAL94208.1
porin [Bradyrhizobium sp. Ai1a-2]	120	120	0.78	5e-29	0.37	WP_027579706.1
aquaporin Z [Pseudomonas sp. PAMC 25886]	120	120	0.81	5e-29	0.35	WP_010176502.1
aquaporin [Myxococcus fulvus]	121	121	0.82	5e-29	0.37	WP_013941623.1
porin [Leclercia adecarboxylata]	120	120	0.79	5e-29	0.38	WP_039029634.1
porin [Enterobacter sp. BIDMC 30]	120	120	0.79	5e-29	0.38	WP_032682033.1
porin [Pseudomonas fluorescens]	120	120	0.81	5e-29	0.35	WP_034117168.1
MULTISPECIES: aquaporin [Streptomyces]	120	120	0.84	5e-29	0.36	WP_008406244.1
MIP family major intrinsic protein water channel AqpZ [Enterobacter hormaechei ATCC 49162]	120	120	0.84	5e-29	0.36	EGK62878.1
MULTISPECIES: porin [Chryseobacterium]	120	120	0.81	5e-29	0.37	WP_034669396.1
aquaporin Z [Novosphingobium tardaugens]	120	120	0.81	5e-29	0.41	WP_021690533.1
hypothetical protein [Cronobacter dublinensis]	120	120	0.79	5e-29	0.39	WP_038870457.1
aquaporin [Bifidobacterium mongoliense DSM 21395]	120	120	0.83	5e-29	0.37	KFI78214.1
porin [Pseudomonas sp. URIL14HWK12:I6]	120	120	0.81	5e-29	0.36	WP_027614546.1
Aquaporin Z [Desulfococcus multivorans DSM 2059]	120	120	0.8	5e-29	0.35	EPR43192.1
porin [Pseudomonas fluorescens]	120	120	0.81	5e-29	0.36	WP_034128291.1
porin [Geothrix fermentans]	119	119	0.79	5e-29	0.38	WP_026853848.1
MULTISPECIES: porin [Enterobacter cloacae complex]	120	120	0.79	5e-29	0.38	WP_025204573.1
aquaporin Z [Pseudomonas sp. GM30]	119	119	0.81	5e-29	0.36	WP_007966003.1
porin [Ilumatobacter nonamiensis]	120	120	0.81	5e-29	0.38	WP_040492639.1
porin [Butyrivibrio sp. AE2032]	119	119	0.76	5e-29	0.37	WP_034451434.1
MULTISPECIES: aquaporin Z [Vibrio]	119	119	0.82	5e-29	0.35	WP_009707332.1
MIP family channel protein [Ktedonobacter racemifer]	120	120	0.83	5e-29	0.38	WP_040443293.1
aquaporin Z [Pseudomonas fluorescens]	119	119	0.81	5e-29	0.36	WP_003210706.1
aquaporin [Roseovarius sp. 217]	119	119	0.79	6e-29	0.36	WP_009817338.1
aquaporin Z [Chromobacterium violaceum]	119	119	0.79	6e-29	0.38	WP_011136411.1
porin [Arsenicicoccus bolidensis]	119	119	0.77	6e-29	0.37	WP_034253228.1
aquaporin Z [Streptomyces albus J1074]	120	120	0.84	6e-29	0.36	EFE80278.1
aquaporin [Roseovarius sp. TM1035]	119	119	0.79	6e-29	0.37	WP_008281662.1
aquaporin Z [Klebsiella pneumoniae]	120	120	0.84	6e-29	0.37	BAH62604.1
aquaporin Z [Citrobacter youngae ATCC 29220]	121	121	0.82	6e-29	0.39	EFE10254.1
MIP family channel protein [Chryseobacterium sp. CF314]	120	120	0.81	6e-29	0.37	EJL74793.1
MIP family channel protein [Enterococcus faecalis TX2141]	119	119	0.81	6e-29	0.37	EFT89519.1
MIP family channel protein [Enterococcus faecalis TX1342]	119	119	0.81	6e-29	0.37	EFU13891.1
aquaporin Z [Pseudomonas putida]	119	158	0.77	6e-29	0.38	AFK71243.1
aquaporin [Bacillus cereus]	119	119	0.81	6e-29	0.38	WP_000913209.1
porin [Vibrio owensii]	119	119	0.82	6e-29	0.35	WP_039842450.1
porin [Rhizobium leucaenae]	119	119	0.79	6e-29	0.38	WP_028752390.1
aquaporin Z [Yokenella regensburgei]	119	119	0.79	6e-29	0.38	WP_006819278.1
aquaporin Z [Pseudomonas sp. PAMC 26793]	119	119	0.81	6e-29	0.37	WP_017479159.1
aquaporin [Bacteroides coprosuis]	119	119	0.79	6e-29	0.38	WP_006744815.1
Aquaporin AQPAe.a [Neochlamydia sp. EPS4]	119	119	0.81	6e-29	0.36	KIC74859.1
porin [Citrobacter braakii]	119	119	0.79	6e-29	0.4	KHE08488.1
aquaporin Z [Vibrio vulnificus]	119	119	0.79	6e-29	0.35	WP_011079906.1
MULTISPECIES: aquaporin Z [Klebsiella]	119	119	0.8	6e-29	0.39	WP_004849414.1
MIP family channel protein [Chroococcidiopsis thermalis]	120	120	0.8	6e-29	0.36	WP_015154250.1
porin [Variovorax sp. URHB0020]	119	119	0.77	6e-29	0.39	WP_028251975.1
aquaporin Z [Pseudomonas sp. Ag1]	119	119	0.81	6e-29	0.36	WP_008437990.1
MULTISPECIES: aquaporin Z [Klebsiella]	119	119	0.79	6e-29	0.39	WP_004201355.1
aquaporin Z [Vibrio sp. JCM 19052]	119	119	0.82	6e-29	0.35	GAK24398.1
mIP family channel protein [Bacteroides stercoris CAG:120]	119	119	0.78	7e-29	0.39	WP_022104120.1
aquaporin Z [Aeromonas molluscorum]	119	119	0.77	7e-29	0.37	WP_005909414.1
porin [Citrobacter freundii CFNIH1]	119	119	0.79	7e-29	0.39	AHY14044.1
aquaporin Z [Sphingobacterium paucimobilis]	119	119	0.8	7e-29	0.38	WP_021071758.1
hypothetical protein [Fischerella muscicola]	119	119	0.8	7e-29	0.4	WP_016864785.1
aquaporin Z [Acinetobacter sp. WC-743]	119	119	0.77	7e-29	0.39	WP_009585504.1
porin [Citrobacter youngae]	119	119	0.79	7e-29	0.39	WP_032939557.1
porin [Vibrio vulnificus]	119	119	0.82	7e-29	0.34	WP_039539477.1
porin [Mycobacterium cosmeticum]	120	120	0.87	7e-29	0.37	WP_036397864.1
porin [Listeriaceae bacterium FSL A5-0281]	119	119	0.78	7e-29	0.42	WP_036084834.1
aquaporin Z [Methylobacillus flagellatus]	119	119	0.77	7e-29	0.38	WP_011478547.1
hypothetical protein [Bacteroides sp. CAG:462]	119	119	0.79	7e-29	0.38	WP_022383595.1
MULTISPECIES: aquaporin Z [Mycobacterium]	120	120	0.83	7e-29	0.36	WP_019510622.1
aquaporin Z [Serratia marcescens EGD-HP20]	119	119	0.69	7e-29	0.4	ERH72221.1
aquaporin Z [Klebsiella sp. 1_1_55]	119	119	0.82	7e-29	0.38	EFD85338.1
porin [Streptomyces griseus]	119	119	0.8	7e-29	0.37	WP_030696470.1
MULTISPECIES: Aquaporin Z [Streptomyces]	119	119	0.8	7e-29	0.37	WP_023420256.1
aquaporin Z [Klebsiella pneumoniae]	119	119	0.79	7e-29	0.39	WP_016529507.1
hypothetical protein [Nodosilinea nodulosa]	120	120	0.79	7e-29	0.39	WP_017300182.1
MULTISPECIES: aquaporin Z [Pseudomonas]	119	119	0.81	7e-29	0.37	WP_013973527.1
porin [Desulfococcus multivorans]	119	119	0.8	8e-29	0.35	WP_040414326.1
porin [Trabulsiella guamensis]	119	119	0.79	8e-29	0.39	WP_038154734.1
aquaporin Z [Acaryochloris marina]	120	120	0.74	8e-29	0.39	WP_012163895.1
hypothetical protein [Cronobacter dublinensis]	119	119	0.79	8e-29	0.39	WP_038883110.1
aquaporin Z [Xenorhabdus bovienii]	119	119	0.81	8e-29	0.36	WP_012987891.1
porin [Streptomyces griseus]	119	119	0.84	8e-29	0.36	WP_033238387.1
porin [Agrobacterium tumefaciens]	119	119	0.79	8e-29	0.38	WP_035201253.1
porin [Lachnospiraceae bacterium C6A11]	119	119	0.79	8e-29	0.39	WP_035627745.1
porin [Vibrio splendidus]	119	119	0.77	8e-29	0.36	WP_032554299.1
aquaporin Z [Desulfovibrio sp. FW1012B]	119	119	0.79	8e-29	0.36	WP_009182475.1
aquaporin Z [Advenella mimigardefordensis DPN7]	119	119	0.84	8e-29	0.37	AHG64327.1
aquaporin Z [Mesorhizobium alhagi]	119	119	0.91	9e-29	0.37	WP_008834718.1
aquaporin Z [Vibrio splendidus]	119	119	0.77	9e-29	0.37	WP_017072531.1
porin [Flavobacterium chungangense]	119	119	0.79	9e-29	0.39	WP_031455945.1
MULTISPECIES: aquaporin Z [Klebsiella]	119	119	0.8	9e-29	0.39	WP_014228617.1
aquaporin Z [Pseudomonas sp. CBZ-4]	119	119	0.81	9e-29	0.35	WP_017735358.1
porin [Fischerella sp. PCC 9431]	119	119	0.8	9e-29	0.35	WP_026720145.1
aquaporin Z [Azospirillum brasilense]	119	119	0.76	9e-29	0.38	WP_014239399.1
mIP family channel protein [Ruminococcus sp. CAG:488]	119	119	0.83	9e-29	0.36	WP_022081205.1
hypothetical protein [Rhodococcus fascians]	119	119	0.82	9e-29	0.39	WP_037190139.1
hypothetical protein [Acidobacteriaceae bacterium KBS 89]	119	119	0.78	9e-29	0.37	WP_020713459.1
mIP family channel protein [Ruminococcus sp. CAG:254]	118	118	0.68	9e-29	0.4	WP_022049349.1
porin [Xenorhabdus bovienii]	119	119	0.81	9e-29	0.37	WP_038257546.1
porin [Hafnia alvei]	119	119	0.81	9e-29	0.39	WP_025797214.1
porin [Pseudomonas fluorescens]	119	119	0.81	1e-28	0.35	WP_038848027.1
aquaporin Z [Pseudomonas psychrophila]	119	119	0.81	1e-28	0.36	WP_019410549.1
Aquaporin Z Water Channel (MIP family) [Bradyrhizobium sp. BTAi1]	119	119	0.78	1e-28	0.36	ABQ33163.1
porin [Pseudomonas sp. Eur1 9.41]	119	119	0.81	1e-28	0.36	WP_032895853.1
MULTISPECIES: porin [Bacteroides]	119	119	0.78	1e-28	0.37	WP_031533791.1
aquaporin Z [Vibrio halioticoli]	119	119	0.78	1e-28	0.37	WP_023402781.1
aquaporin Z [Vibrio owensii]	119	119	0.82	1e-28	0.35	WP_020195714.1
aquaporin [Afipia sp. 1NLS2]	119	119	0.8	1e-28	0.35	WP_009337294.1
porin [Geobacter bremensis]	119	119	0.84	1e-28	0.34	WP_026842528.1
aquaporin [Roseibium sp. TrichSKD4]	119	119	0.79	1e-28	0.35	WP_009466593.1
MULTISPECIES: aquaporin Z [Pseudomonas putida group]	119	159	0.85	1e-28	0.37	WP_015271160.1
MULTISPECIES: aquaporin Z [Klebsiella]	119	119	0.8	1e-28	0.38	WP_004100621.1
porin [Tenacibaculum ovolyticum]	119	119	0.79	1e-28	0.36	WP_028889634.1
channel protein, MIP family [Enterococcus faecalis 20.SD.W.06]	119	119	0.81	1e-28	0.36	EPI03963.1
aquaporin Z [Deinococcus deserti]	119	119	0.73	1e-28	0.39	WP_012694727.1
Aquaporin Z [Enterobacter aerogenes]	119	119	0.79	1e-28	0.38	WP_015367500.1
MIP family channel protein [Enterococcus faecalis TX1346]	119	119	0.81	1e-28	0.37	EFU16792.1
porin [Pseudomonas fluorescens]	119	119	0.78	1e-28	0.36	WP_038979383.1
porin [Butyrivibrio sp. WCD3002]	119	119	0.8	1e-28	0.4	WP_026497268.1
aquaporin [Bacillus anthracis]	118	118	0.81	1e-28	0.37	WP_000913196.1
porin [Klebsiella pneumoniae]	119	119	0.79	1e-28	0.39	WP_032445808.1
aquaporin Z [Enterobacter aerogenes]	119	119	0.79	1e-28	0.38	WP_015704870.1
porin [Pseudomonas sp. FH1]	119	119	0.81	1e-28	0.35	WP_033900610.1
aquaporin [Bacteroides helcogenes]	119	119	0.79	1e-28	0.38	WP_013546248.1
porin [Tolypothrix bouteillei Iicb1]	119	119	0.79	1e-28	0.34	KIE09014.1
aquaporin Z [Citrobacter koseri]	119	119	0.82	1e-28	0.37	WP_012133054.1
porin [Tenacibaculum maritimum]	119	119	0.79	1e-28	0.37	WP_024740496.1
porin [Enterococcus faecalis]	119	119	0.81	1e-28	0.37	WP_029677153.1
aquaporin Z [Pseudomonas fluorescens]	119	119	0.81	1e-28	0.35	WP_014719430.1
aquaporin Z [Citrobacter freundii MGH 56]	119	119	0.79	1e-28	0.39	KDF13853.1
Aquaporin Z [Pseudomonas fluorescens]	119	119	0.81	1e-28	0.36	CEL28079.1
porin [Pseudomonas fluorescens]	119	119	0.8	1e-28	0.37	WP_034134225.1
porin [Microvirga lupini]	119	119	0.78	1e-28	0.38	WP_036355920.1
porin [Oxalobacter formigenes]	119	119	0.8	1e-28	0.39	WP_036602592.1
porin [Vibrio parahaemolyticus]	119	119	0.82	1e-28	0.36	WP_025591410.1
MIP family channel protein [Clostridium colicanis]	118	118	0.8	1e-28	0.38	WP_002599287.1
Aquaporin [Enterococcus faecalis CBRD01]	119	119	0.81	1e-28	0.37	ESU75493.1
aquaporin Z [Afipia felis]	119	119	0.8	1e-28	0.36	WP_002718721.1
aquaporin [Enterococcus faecalis]	119	119	0.81	1e-28	0.37	WP_002382168.1
aquaporin Z [Thiothrix disciformis]	119	119	0.8	1e-28	0.36	WP_020395278.1
aquaporin Z [Klebsiella pneumoniae]	118	118	0.79	1e-28	0.39	WP_012542335.1
porin [Vibrio owensii]	119	119	0.82	1e-28	0.35	WP_039986848.1
aquaporin Z [Pantoea sp. GM01]	118	118	0.81	1e-28	0.39	WP_007891321.1
Aquaporin Z [Cronobacter condimenti]	118	118	0.79	1e-28	0.38	WP_007667238.1
aquaporin Z [Sorangium cellulosum]	119	119	0.73	1e-28	0.38	WP_020734350.1
porin [Paracoccus yeei]	118	118	0.79	1e-28	0.39	WP_036761918.1
aquaporin Z [Citrobacter freundii]	118	118	0.79	1e-28	0.39	WP_003834293.1
MULTISPECIES: aquaporin Z [Pseudomonas]	119	119	0.81	1e-28	0.35	WP_021490887.1
MULTISPECIES: aquaporin [Streptomyces]	120	120	0.79	1e-28	0.38	WP_009070939.1
Aquaporin Z [Gloeocapsa sp. PCC 7428]	119	119	0.84	2e-28	0.34	WP_015189678.1
aquaporin Z [Bacteroides reticulotermitis JCM 10512]	118	118	0.79	2e-28	0.36	GAE85472.1
porin [Chryseobacterium sp. P1-3]	119	119	0.84	2e-28	0.36	KFF75287.1
MULTISPECIES: MIP family channel protein [Dokdonia]	118	118	0.78	2e-28	0.38	WP_021778408.1
MIP family channel protein [Mastigocoleus testarum]	118	118	0.8	2e-28	0.4	WP_036265157.1
porin [Streptomyces lavenduligriseus]	119	119	0.79	2e-28	0.39	WP_030775818.1
MULTISPECIES: aquaporin Z [Klebsiella]	118	118	0.79	2e-28	0.39	WP_002896434.1
porin [Vibrio parahaemolyticus]	118	118	0.82	2e-28	0.36	WP_025556723.1
MULTISPECIES: aquaporin Z [Mycobacterium]	119	119	0.91	2e-28	0.35	WP_003884004.1
porin [Actinobacillus equuli]	118	118	0.8	2e-28	0.39	WP_039198629.1
MULTISPECIES: aquaporin Z [Pseudomonas]	118	118	0.81	2e-28	0.35	WP_019820470.1
aquaporin Z [Colwellia psychrerythraea]	118	118	0.79	2e-28	0.36	WP_011044835.1
aquaporin Z [Pseudomonas fluorescens]	118	118	0.81	2e-28	0.35	WP_003193127.1
Aquaporin Z [Cronobacter dublinensis]	118	118	0.79	2e-28	0.39	WP_007750859.1
aquaporin [Conexibacter woesei]	119	119	0.8	2e-28	0.4	WP_012932427.1
aquaporin Z [Serratia odorifera DSM 4582]	118	118	0.8	2e-28	0.39	EFE98225.1
MULTISPECIES: aquaporin Z [Ochrobactrum]	118	118	0.81	2e-28	0.39	WP_010657546.1
aquaporin Z [Klebsiella pneumoniae]	118	118	0.79	2e-28	0.39	WP_023322274.1
porin [Enterobacter aerogenes]	118	118	0.79	2e-28	0.38	WP_032723586.1
aquaporin Z [Yersinia intermedia]	118	118	0.81	2e-28	0.37	WP_005189641.1
aquaporin Z [Agrobacterium tumefaciens]	118	118	0.79	2e-28	0.37	WP_003514937.1
porin [Pantoea rodasii]	118	118	0.81	2e-28	0.36	WP_039333986.1
aquaporin Z [Geobacter bemidjiensis]	118	118	0.84	2e-28	0.33	WP_012529671.1
porin [Klebsiella pneumoniae]	118	118	0.79	2e-28	0.39	WP_040236668.1
aquaporin Z [Enterobacter sp. 638]	118	118	0.79	2e-28	0.38	WP_012016792.1
hypothetical protein [Patulibacter minatonensis]	118	118	0.76	2e-28	0.42	WP_036727592.1
MIP family major intrinsic protein water channel AqpZ [Enterococcus faecalis OG1RF]	118	118	0.81	2e-28	0.37	AEA93651.1
porin [Gaetbulibacter saemankumensis]	118	118	0.79	2e-28	0.38	WP_027137086.1
porin [Colwellia psychrerythraea]	118	118	0.79	2e-28	0.36	WP_033092149.1
porin [Pseudomonas fluorescens]	118	118	0.81	2e-28	0.35	WP_034136153.1
porin [Erwinia sp. 9145]	118	118	0.81	2e-28	0.35	WP_034911412.1
porin [Butyrivibrio sp. LC3010]	118	118	0.8	2e-28	0.39	WP_026511937.1
hypothetical protein [Nocardioidaceae bacterium Broad-1]	119	119	0.87	2e-28	0.37	WP_040757467.1
hypothetical protein [Cronobacter muytjensii]	118	118	0.79	2e-28	0.38	WP_038861427.1
aquaporin [Hyphomicrobium nitrativorans]	118	118	0.8	2e-28	0.37	WP_023788334.1
MULTISPECIES: aquaporin Z [Enterobacteriaceae]	118	118	0.79	2e-28	0.38	WP_004860006.1
aquaporin Z [Azotobacter vinelandii]	118	118	0.77	2e-28	0.38	WP_012699387.1
porin [Azospirillum brasilense]	118	118	0.73	2e-28	0.39	WP_035671367.1
porin [Wautersiella falsenii]	118	118	0.81	2e-28	0.36	WP_038333812.1
porin [Bacteroides uniformis]	118	118	0.78	2e-28	0.38	WP_039159764.1
aquaporin Z [Vibrio sp. RC586]	118	118	0.79	2e-28	0.36	WP_001046150.1
MULTISPECIES: aquaporin Z [Enterobacteriaceae]	118	118	0.79	2e-28	0.39	WP_003840208.1
Aquaporin Z [Serratia fonticola]	118	118	0.8	2e-28	0.39	WP_021180233.1
aquaporin Z [Pseudomonas sp. FH1]	118	118	0.8	2e-28	0.36	ETK21651.1
MULTISPECIES: porin [Afipia]	118	118	0.8	2e-28	0.36	WP_024574304.1
aquaporin Z [Acinetobacter guillouiae]	118	118	0.77	2e-28	0.38	WP_004718527.1
porin [Acinetobacter sp. ETR1]	118	118	0.77	2e-28	0.38	WP_034618020.1
porin [Serratia odorifera]	118	118	0.8	2e-28	0.39	WP_039991068.1
aquaporin Z [Cronobacter sakazakii]	118	118	0.81	2e-28	0.38	WP_012124117.1
porin [Klebsiella sp. 10982]	118	118	0.79	2e-28	0.38	WP_025712982.1
aquaporin Z [Citrobacter sp. KTE30]	118	118	0.79	2e-28	0.39	WP_016150623.1
aquaporin Z [Actinobacillus pleuropneumoniae]	118	118	0.8	2e-28	0.38	WP_005605335.1
porin [Pseudomonas vranovensis]	118	118	0.81	2e-28	0.35	WP_028945413.1
aquaporin Z [Enterobacter cloacae BWH 29]	119	119	0.84	2e-28	0.35	ESM44649.1
MULTISPECIES: porin [Raoultella]	118	118	0.79	2e-28	0.38	WP_032688642.1
aquaporin Z [Thiothrix flexilis]	118	118	0.8	2e-28	0.35	WP_020559304.1
porin [Kaistia adipata]	118	118	0.79	2e-28	0.37	WP_029076074.1
aquaporin [Streptomyces sp. ATexAB-D23]	118	118	0.79	2e-28	0.4	WP_018556190.1
porin [Klebsiella pneumoniae]	118	118	0.79	2e-28	0.38	WP_032429902.1
aquaporin [Bacteroides stercoris]	118	118	0.78	2e-28	0.38	WP_005655233.1
aquaporin Z [Vibrio tasmaniensis]	118	118	0.77	2e-28	0.36	WP_017111146.1
porin [Syntrophorhabdus aromaticivorans]	118	118	0.78	2e-28	0.37	WP_028893572.1
porin [Lachnospira multipara]	118	118	0.78	2e-28	0.38	WP_027431576.1
aquaporin [Enterococcus faecalis]	118	118	0.81	3e-28	0.36	WP_002412221.1
aquaporin Z [Methylotenera mobilis]	117	117	0.79	3e-28	0.36	WP_015832442.1
porin [Klebsiella pneumoniae]	118	118	0.79	3e-28	0.38	KGZ17542.1
hypothetical protein [Frankia sp. BMG5.12]	118	118	0.93	3e-28	0.34	WP_018637975.1
MULTISPECIES: aquaporin Z [Myroides]	118	118	0.81	3e-28	0.35	WP_006263803.1
porin [Pseudomonas sp. Eur1 9.41]	118	118	0.8	3e-28	0.36	WP_032896303.1
MULTISPECIES: porin [Enterobacteriaceae]	118	118	0.79	3e-28	0.38	WP_026080729.1
aquaporin Z [Mycobacterium phlei]	118	118	0.83	3e-28	0.37	WP_003891065.1
Aquaporin Z [Cronobacter sakazakii]	118	118	0.81	3e-28	0.38	WP_007893443.1
porin [Vibrio parahaemolyticus]	118	118	0.82	3e-28	0.36	WP_031816632.1
porin [Enterobacteriaceae bacterium ATCC 29904]	117	117	0.79	3e-28	0.39	WP_040078538.1
mIP family channel protein [Ruminococcus sp. CAG:563]	118	118	0.83	3e-28	0.36	WP_022142711.1
porin [Prevotella fusca]	118	118	0.79	3e-28	0.34	WP_025077498.1
porin [Enterobacter sp. MGH 5]	117	117	0.79	3e-28	0.37	WP_032623440.1
porin [Corynebacterium freneyi]	118	118	0.78	3e-28	0.36	WP_035122421.1
aquaporin Z [Citrobacter koseri]	117	117	0.79	3e-28	0.38	CDZ83911.1
porin [Enterococcus faecalis]	117	117	0.81	3e-28	0.36	WP_025187919.1
aquaporin [Bacillus anthracis]	117	117	0.81	3e-28	0.37	WP_000913197.1
aquaporin Z [Vibrio harveyi]	117	117	0.81	3e-28	0.35	WP_017817817.1
aquaporin Z [Pseudomonas sp. TKP]	117	117	0.81	3e-28	0.35	WP_024076810.1
aquaporin Z [Pseudomonas fluorescens]	117	117	0.8	3e-28	0.37	WP_003192482.1
MIP family channel protein [Enterococcus faecalis TX0645]	117	117	0.81	3e-28	0.36	EFU06583.1
MIP family channel protein [Enterococcus faecalis TX0855]	117	117	0.81	3e-28	0.36	EFM78825.1
porin [Vibrionales bacterium SWAT-3]	117	117	0.77	3e-28	0.36	WP_032498519.1
porin [Rhodanobacter sp. OR92]	117	117	0.8	3e-28	0.37	WP_027489454.1
porin [Ewingella americana]	117	117	0.82	3e-28	0.37	WP_034791649.1
MULTISPECIES: porin [Enterobacter cloacae complex]	117	117	0.79	3e-28	0.38	WP_032103428.1
aquaporin [Xanthobacter autotrophicus]	117	117	0.77	3e-28	0.39	WP_012114340.1
porin [Vibrio parahaemolyticus]	117	117	0.82	3e-28	0.36	WP_025535485.1
porin [Lachnospiraceae bacterium AC2029]	118	118	0.93	3e-28	0.33	WP_034234759.1
porin [Bosea sp. UNC402CLCol]	118	118	0.89	3e-28	0.34	WP_038368335.1
aquaporin Z [Vibrio vulnificus]	117	117	0.79	3e-28	0.35	WP_011150869.1
porin [Dyadobacter alkalitolerans]	117	117	0.79	3e-28	0.37	WP_026632857.1
aquaporin [Streptomyces sp. Tu6071]	119	119	0.79	3e-28	0.38	WP_007818783.1
MIP family channel protein [Enterococcus faecalis R712]	117	117	0.81	3e-28	0.36	EFE16787.1
MIP family channel protein [Enterococcus faecalis TX4244]	117	117	0.81	3e-28	0.36	EFT91690.1
aquaporin Z [Paracoccus sp. TRP]	117	117	0.79	3e-28	0.38	WP_010396240.1
porin [Vibrio sp. 624788]	117	117	0.77	3e-28	0.36	WP_026084260.1
porin [Bradyrhizobium sp. Cp5.3]	117	117	0.8	3e-28	0.36	WP_027553246.1
aquaporin Z [Methylotenera sp. 1P/1]	117	117	0.8	4e-28	0.36	WP_020182283.1
aquaporin Z [Providencia rettgeri]	117	117	0.77	4e-28	0.37	WP_004264629.1
porin [Pantoea stewartii]	117	117	0.81	4e-28	0.39	WP_033741995.1
MIP family channel protein [Enterococcus faecalis]	117	117	0.81	4e-28	0.36	WP_010816106.1
porin [Haemophilus sp. FF7]	117	117	0.75	4e-28	0.37	WP_032108198.1
aquaporin Z [Vibrio tasmaniensis]	117	117	0.77	4e-28	0.36	WP_017106171.1
porin [Erwinia sp. CECT 5264]	117	117	0.81	4e-28	0.35	WP_034946081.1
aquaporin [Streptococcus gallolyticus]	117	117	0.8	4e-28	0.39	WP_009853604.1
porin [Vibrio parahaemolyticus]	117	117	0.82	4e-28	0.36	WP_025627577.1
hypothetical protein [Rhodococcus fascians]	117	117	0.81	4e-28	0.39	WP_032398382.1
porin [Rubritepida flocculans]	117	117	0.76	4e-28	0.39	WP_027284159.1
porin [Burkholderia sordidicola]	117	117	0.81	4e-28	0.39	WP_031362204.1
aquaporin Z [Vibrio shilonii]	117	117	0.81	4e-28	0.36	WP_006071314.1
aquaporin Z [Pseudomonas sp. CMAA1215]	117	117	0.79	4e-28	0.37	WP_022641560.1
aquaporin Z [Geobacter sp. M21]	117	117	0.83	4e-28	0.34	WP_015838282.1
porin [Bacillus sp. UNC322MFChir4.1]	117	117	0.81	4e-28	0.36	WP_035431618.1
porin [Enterococcus faecalis]	117	117	0.81	4e-28	0.36	WP_025193767.1
aquaporin [Enterococcus faecalis]	117	117	0.81	4e-28	0.36	WP_002404481.1
MIP family channel protein [Enterococcus faecalis ATCC 29200]	117	117	0.79	4e-28	0.37	EEN70578.1
aquaporin Z [Microcystis aeruginosa]	118	118	0.91	4e-28	0.35	WP_002770529.1
aquaporin [Rhodopseudomonas palustris]	117	117	0.8	4e-28	0.36	WP_011502877.1
aquaporin Z [Vibrio proteolyticus]	117	117	0.79	4e-28	0.36	WP_021703918.1
MULTISPECIES: porin [Sphingomonas]	117	117	0.8	4e-28	0.41	WP_029721157.1
aquaporin Z [Legionella shakespearei]	117	117	0.8	4e-28	0.36	WP_018578286.1
MULTISPECIES: aquaporin [Bacteroides]	117	117	0.76	4e-28	0.37	WP_004327178.1
aquaporin Z [Enterobacter lignolyticus]	117	117	0.79	4e-28	0.38	WP_013366892.1
porin [Listeria riparia]	117	117	0.78	4e-28	0.41	WP_036100338.1
aquaporin [Bacillus cereus]	117	117	0.81	4e-28	0.37	WP_000913208.1
aquaporin [Bradyrhizobium japonicum]	117	117	0.8	4e-28	0.35	WP_018641553.1
porin [Methylophilaceae bacterium 11]	117	117	0.8	4e-28	0.36	WP_025224499.1
MULTISPECIES: aquaporin Z [Serratia]	117	117	0.8	4e-28	0.39	WP_013811685.1
MULTISPECIES: aquaporin Z [Pseudomonas]	117	117	0.8	4e-28	0.37	WP_014719121.1
channel protein, MIP family [Enterococcus faecalis F01966]	117	117	0.81	4e-28	0.36	EPH96257.1
porin [Halomonas halocynthiae]	117	117	0.78	4e-28	0.37	WP_035572386.1
aquaporin Z [Vibrio crassostreae]	117	117	0.77	4e-28	0.36	WP_017070744.1
MULTISPECIES: Aquaporin Z [Cronobacter]	117	117	0.81	4e-28	0.38	WP_007776950.1
aquaporin [Enterococcus faecalis]	117	117	0.81	4e-28	0.36	WP_002393181.1
aquaporin Z [Crocosphaera watsonii]	117	117	0.79	4e-28	0.37	WP_007310773.1
porin [Enterobacter cloacae]	117	117	0.79	5e-28	0.37	WP_038417009.1
MULTISPECIES: porin [Bradyrhizobium]	117	117	0.8	5e-28	0.35	WP_027561029.1
porin [Vibrio parahaemolyticus]	117	117	0.82	5e-28	0.36	WP_029847032.1
porin [Vibrio parahaemolyticus]	117	117	0.82	5e-28	0.37	WP_025500297.1
porin [Pseudomonas sp. CHM02]	117	117	0.81	5e-28	0.35	WP_025855775.1
porin [Bradyrhizobium sp. th.b2]	117	117	0.8	5e-28	0.35	WP_029085517.1
porin [Butyrivibrio sp. XBB1001]	117	117	0.79	5e-28	0.38	WP_026489534.1
aquaporin Z [Nocardioidaceae bacterium Broad-1]	119	119	0.87	5e-28	0.37	EGD40206.1
porin [Veillonella sp. AS16]	117	117	0.77	5e-28	0.37	WP_038117914.1
MIP family channel protein [Enterococcus faecalis]	117	117	0.81	5e-28	0.36	WP_010775752.1
hypothetical protein A19Y_4586 [Planktothrix agardhii NIVA-CYA 126/8]	117	117	0.79	5e-28	0.38	KEI69219.1
aquaporin Z [Leptolyngbya boryana]	117	117	0.8	5e-28	0.37	WP_017288870.1
porin [Vibrio parahaemolyticus]	117	117	0.82	5e-28	0.36	WP_029857077.1
channel protein, MIP family [Enterococcus faecalis SLO2C-1]	117	117	0.81	5e-28	0.36	EPI36795.1
hypothetical protein [Rhodococcus fascians]	117	117	0.82	5e-28	0.39	WP_032400591.1
aquaporin [Niabella soli DSM 19437]	117	117	0.81	5e-28	0.36	AHF15011.1
aquaporin Z [Actinobacillus capsulatus]	117	117	0.8	5e-28	0.38	WP_018652322.1
aquaporin Z [Vibrio rumoiensis]	117	117	0.8	5e-28	0.35	WP_017025049.1
aquaporin [Streptococcus gallolyticus]	117	117	0.8	5e-28	0.39	WP_013642766.1
aquaporin Z [Bacteroides stercoris]	117	117	0.78	5e-28	0.38	WP_016662370.1
porin [Burkholderiales bacterium JGI 0001002-H06]	117	117	0.79	5e-28	0.37	WP_029672932.1
porin [Flavobacterium reichenbachii]	117	117	0.81	5e-28	0.37	WP_035684074.1
MIP family channel protein [Enterococcus faecalis EnGen0297]	117	117	0.81	5e-28	0.36	EEI58857.1
aquaporin [Bacteroides sp. 2_2_4]	117	117	0.8	5e-28	0.36	WP_008774988.1
MIP family channel protein [Enterococcus faecalis]	117	117	0.81	5e-28	0.36	WP_010707684.1
porin [Dyadobacter alkalitolerans]	117	117	0.79	5e-28	0.36	WP_026632657.1
aquaporin Z [Vibrio crassostreae]	117	117	0.77	6e-28	0.36	WP_017070317.1
porin [Vibrio parahaemolyticus]	117	117	0.82	6e-28	0.36	WP_029816636.1
porin [Alcaligenes faecalis]	117	117	0.8	6e-28	0.36	WP_026484502.1
aquaporin [Bacillus cereus]	117	117	0.81	6e-28	0.37	WP_000913200.1
porin [Burkholderia sp. JPY347]	117	117	0.79	6e-28	0.38	WP_035468172.1
porin [Bacteroides ovatus]	117	117	0.8	6e-28	0.36	WP_032855989.1
porin [Necropsobacter rosorum]	117	117	0.75	6e-28	0.37	WP_032093976.1
aquaporin [Oligotropha carboxidovorans]	117	117	0.78	6e-28	0.36	WP_012562267.1
aquaporin [Bacteroides ovatus]	116	116	0.76	6e-28	0.37	WP_004296155.1
MIP family channel protein [Rivularia sp. PCC 7116]	117	117	0.79	6e-28	0.36	WP_015121399.1
aquaporin [Enterococcus faecalis]	117	117	0.81	6e-28	0.36	WP_002384685.1
aquaporin Z [Vibrio tasmaniensis]	117	117	0.77	6e-28	0.36	WP_017104035.1
aquaporin Z [Serratia plymuthica]	117	117	0.8	6e-28	0.39	WP_004949160.1
porin [Pseudomonas fluorescens]	117	117	0.81	6e-28	0.34	WP_034138910.1
aquaporin [Enterococcus faecalis]	116	116	0.81	6e-28	0.36	WP_002363742.1
Aquaporin Z [Vibrio fluvialis]	117	117	0.79	6e-28	0.37	WP_020327894.1
MIP family channel protein [Bacteroides ovatus SD CMC 3f]	117	117	0.8	6e-28	0.36	EFF52527.1
porin [Enterococcus faecalis]	116	116	0.81	6e-28	0.36	WP_025187861.1
porin [Donghicola xiamenensis]	117	117	0.79	6e-28	0.37	WP_028094709.1
porin [Enterobacter cancerogenus]	117	117	0.81	6e-28	0.35	WP_034827099.1
aquaporin [Streptococcus gallolyticus]	116	116	0.8	6e-28	0.39	WP_012961569.1
porin [Neptunomonas japonica]	117	117	0.8	6e-28	0.34	WP_028469384.1
MIP family channel proteins [Synechococcus sp. PCC 7335]	117	117	0.9	7e-28	0.34	EDX87867.1
porin [Bradyrhizobium sp. WSM2254]	117	117	0.8	7e-28	0.35	WP_027545546.1
aquaporin Z [Acinetobacter sp. P8-3-8]	117	117	0.79	7e-28	0.37	WP_010114986.1
MIP family channel protein [Cyanothece sp. PCC 7425]	117	117	0.81	7e-28	0.36	ACL47232.1
porin [Streptacidiphilus jeojiense]	117	117	0.78	7e-28	0.37	WP_030253990.1
MULTISPECIES: aquaporin Z [Vibrio]	117	117	0.77	7e-28	0.36	WP_017099207.1
MIP family channel protein [Shuttleworthia sp. MSX8B]	117	117	0.79	7e-28	0.37	EUB18786.1
porin [Vibrio parahaemolyticus]	117	117	0.82	7e-28	0.36	WP_029834071.1
water channel protein [Microcystis aeruginosa]	116	116	0.68	7e-28	0.4	BAG00802.1
aquaporin [Bacteroides sp. D2]	116	116	0.76	7e-28	0.37	WP_009000129.1
aquaporin Z [Collimonas fungivorans]	117	117	0.79	7e-28	0.38	WP_014007892.1
aquaporin Z [Vibrio parahaemolyticus]	117	117	0.82	7e-28	0.36	WP_005460095.1
porin [Vibrio parahaemolyticus]	117	117	0.82	7e-28	0.36	WP_025521504.1
aquaporin [Enterococcus faecalis]	117	117	0.81	8e-28	0.36	WP_002399963.1
hypothetical protein [Hyphomicrobium zavarzinii]	116	116	0.8	8e-28	0.36	WP_020085263.1
aquaporin Z [Actinobacillus pleuropneumoniae]	116	116	0.8	8e-28	0.38	WP_005617943.1
hypothetical protein [Pasteurella sp. FF6]	116	116	0.75	8e-28	0.37	WP_040976916.1
channel protein, MIP family [Enterococcus faecalis B83616-1]	116	116	0.81	8e-28	0.36	EPH84112.1
Bacterial nodulin-like intrinsic protein [Candidatus Accumulibacter sp. BA-92]	116	116	0.8	8e-28	0.35	EXI81843.1
porin [Vibrio sp. ER1A]	116	116	0.81	8e-28	0.36	WP_038229957.1
porin [Lactobacillus equi]	116	116	0.78	8e-28	0.39	WP_025021156.1
aquaporin [Bacillus cereus]	116	116	0.81	8e-28	0.36	WP_000913199.1
aquaporin Z [Agrobacterium sp. H13-3]	116	116	0.79	8e-28	0.37	WP_013635422.1
porin [Vibrio fluvialis]	116	116	0.79	8e-28	0.37	WP_032081511.1
hypothetical protein [Streptomyces scabrisporus]	116	116	0.78	8e-28	0.4	WP_020548959.1
porin [Vibrio crassostreae]	116	116	0.77	8e-28	0.36	WP_029235912.1
aquaporin [Bacillus cereus]	116	116	0.81	8e-28	0.36	WP_002160321.1
porin [Rhizobium sp. YS-1r]	116	116	0.79	8e-28	0.38	WP_037147502.1
porin [Aeromonas hydrophila]	116	116	0.79	8e-28	0.37	KER63875.1
aquaporin [Calothrix sp. PCC 7507]	117	117	0.84	9e-28	0.35	WP_015129527.1
porin [Bradyrhizobium sp. URHA0013]	117	117	0.8	9e-28	0.35	WP_027570363.1
porin [Ruminobacter sp. RM87]	116	116	0.81	9e-28	0.37	WP_031580422.1
porin [Vibrio parahaemolyticus]	116	116	0.82	9e-28	0.36	WP_024702574.1
MULTISPECIES: aquaporin [Bacillus cereus group]	116	116	0.81	9e-28	0.36	WP_000913202.1
porin [Hyphomonas sp. BH-BN04-4]	116	116	0.78	9e-28	0.37	WP_034741509.1
Aquaporin Z [Vibrio parahaemolyticus]	116	116	0.82	9e-28	0.36	WP_015297088.1
aquaporin Z [Psychromonas sp. CNPT3]	116	116	0.75	9e-28	0.35	WP_015464573.1
porin [Burkholderia sordidicola]	116	116	0.77	9e-28	0.38	WP_031357087.1
aquaporin [Bacillus cereus]	116	116	0.81	9e-28	0.36	WP_000913205.1
aquaporin Z [Vibrio crassostreae]	116	116	0.77	9e-28	0.36	WP_017059390.1
MULTISPECIES: aquaporin Z [Pantoea]	116	116	0.79	9e-28	0.36	WP_013359761.1
MIP family channel protein [Enterococcus faecalis TX2134]	116	116	0.81	9e-28	0.36	EFM77965.1
aquaporin [Bacteroides ovatus]	116	116	0.8	9e-28	0.35	WP_004325419.1
aquaporin Z [Dietzia cinnamea]	117	117	0.78	9e-28	0.36	WP_007632535.1
MULTISPECIES: porin [Planktothrix]	117	117	0.79	9e-28	0.37	WP_026787317.1
porin [Chryseobacterium luteum]	116	116	0.84	9e-28	0.35	WP_034707432.1
aquaporin Z [Vibrio sp. EJY3]	116	116	0.82	9e-28	0.34	WP_014232594.1
porin [Vibrio parahaemolyticus]	116	116	0.82	9e-28	0.36	WP_024699743.1
aquaporin Z [Alcanivorax dieselolei]	116	116	0.82	1e-27	0.34	WP_014992498.1
aquaporin Z [Vibrio parahaemolyticus]	116	116	0.82	1e-27	0.36	WP_021453337.1
porin [Planktothrix agardhii]	117	117	0.79	1e-27	0.37	WP_036842431.1
MULTISPECIES: porin [Planktothrix]	117	117	0.79	1e-27	0.37	WP_036832241.1
porin [Bradyrhizobium sp. WSM1417]	116	116	0.8	1e-27	0.35	WP_027519986.1
aquaporin [Rhizobium tropici]	116	116	0.79	1e-27	0.38	WP_015340348.1
aquaporin [Thiocapsa marina]	116	116	0.78	1e-27	0.36	WP_007195118.1
MIP family channel protein [Enterococcus faecalis TX0012]	116	116	0.81	1e-27	0.36	EFT95392.1
porin [Planktothrix agardhii]	117	117	0.79	1e-27	0.37	WP_040957320.1
porin [Streptomyces albus]	116	116	0.73	1e-27	0.44	WP_030542111.1
porin [Chelonobacter oris]	116	116	0.81	1e-27	0.39	WP_034615480.1
aquaporin Z [Citrobacter freundii]	116	116	0.79	1e-27	0.39	WP_003844353.1
aquaporin Z [Methylocystis sp. SC2]	116	116	0.8	1e-27	0.37	WP_014892914.1
porin [Yersinia kristensenii]	116	116	0.79	1e-27	0.37	WP_038634449.1
porin [Carnobacterium gallinarum]	116	116	0.81	1e-27	0.4	WP_034562091.1
porin [Bacillus sp. UNC437CL72CviS29]	116	116	0.81	1e-27	0.37	WP_026593558.1
aquaporin [Bacillus mycoides]	116	116	0.81	1e-27	0.37	WP_003200733.1
hypothetical protein [Kaistia granuli]	116	116	0.79	1e-27	0.38	WP_018185116.1
channel protein, MIP family [Enterococcus faecalis UP2S-6]	116	116	0.81	1e-27	0.36	EPI28976.1
aquaporin Z [Actinobacillus pleuropneumoniae]	116	116	0.8	1e-27	0.38	WP_005598679.1
MIP family channel protein [Enterococcus faecalis]	116	116	0.81	1e-27	0.36	WP_010817193.1
aquaporin Z [Vibrio ponticus]	116	116	0.79	1e-27	0.39	GAK84950.1
porin [Enterococcus faecalis]	116	116	0.81	1e-27	0.36	WP_033787849.1
aquaporin Z [Bradyrhizobium sp. DFCI-1]	116	116	0.8	1e-27	0.34	WP_021078543.1
MULTISPECIES: porin [Serratia]	116	116	0.8	1e-27	0.39	WP_025122527.1
porin [Vibrio parahaemolyticus]	116	116	0.82	1e-27	0.36	WP_031827894.1
porin [Dyadobacter crusticola]	116	116	0.79	1e-27	0.36	WP_031529896.1
porin [Hafnia paralvei]	116	116	0.81	1e-27	0.37	WP_039186339.1
porin [Enterococcus faecalis]	115	115	0.81	1e-27	0.36	WP_033921769.1
porin [Acinetobacter sp. A47]	116	116	0.77	1e-27	0.37	WP_038346266.1
aquaporin Z [Oxalobacter formigenes OXCC13]	116	116	0.79	1e-27	0.39	EEO29359.1
porin [Pseudomonas sp. URMO17WK12:I8]	116	157	0.78	1e-27	0.37	WP_027921254.1
aquaporin [Bradyrhizobium sp. WSM1253]	116	116	0.8	1e-27	0.35	WP_007596263.1
MULTISPECIES: aquaporin [Bacillus]	115	115	0.81	1e-27	0.36	WP_018781665.1
aquaporin Z [Enterobacteriaceae bacterium 9_2_54FAA]	116	116	0.81	1e-27	0.37	WP_008813812.1
MIP family channel protein [Neochlamydia sp. TUME1]	116	116	0.81	1e-27	0.36	WP_039385882.1
channel protein, MIP family [Bacteroides pyogenes]	116	116	0.8	1e-27	0.37	WP_021646240.1
MIP family channel protein [Bacteroides oleiciplenus]	116	116	0.79	1e-27	0.35	WP_009128702.1
porin [Enterococcus faecalis]	115	115	0.81	1e-27	0.36	WP_033595009.1
MIP family channel protein [Leptolyngbya sp. JSC-1]	116	116	0.78	1e-27	0.4	WP_036003704.1
aquaporin [Enterococcus faecalis]	115	115	0.81	1e-27	0.36	WP_002388876.1
aquaporin [Bradyrhizobium japonicum WSM2793]	116	116	0.8	1e-27	0.35	WP_018317810.1
porin [Methylobacter tundripaludum]	116	116	0.8	1e-27	0.38	WP_031436039.1
aquaporin Z [Vibrio splendidus]	116	116	0.77	1e-27	0.36	WP_019823191.1
aquaporin [Bacillus cereus]	115	115	0.81	1e-27	0.36	WP_002143283.1
putative aquaporin Z [Streptomyces sp. W007]	115	115	0.81	1e-27	0.38	EHM25225.1
aquaporin [Bacillus thuringiensis]	115	115	0.81	1e-27	0.36	WP_000913195.1
porin [Hyphomonas oceanitis]	116	116	0.78	1e-27	0.37	WP_035536888.1
porin [Bradyrhizobium sp. ARR65]	116	116	0.85	1e-27	0.34	WP_024510232.1
porin [Mycobacterium sp. 360MFTsu5.1]	116	116	0.87	1e-27	0.36	WP_036420127.1
porin [Alcaligenes faecalis]	116	116	0.81	1e-27	0.35	WP_035269176.1
porin [Citrobacter freundii]	116	116	0.79	1e-27	0.39	WP_032949618.1
porin [Mycobacterium sp. UNC410CL29Cvi84]	116	116	0.87	1e-27	0.36	WP_036426905.1
aquaporin Z [Acinetobacter ursingii]	115	115	0.77	1e-27	0.36	WP_004994455.1
porin [Bradyrhizobium sp. WSM3983]	116	116	0.8	1e-27	0.35	WP_027532470.1
aquaporin [Bacillus cereus]	115	115	0.81	1e-27	0.36	WP_000913206.1
porin [Hyphomonas johnsonii]	115	115	0.78	1e-27	0.37	WP_035616124.1
porin [Synechococcus sp. PCC 7335]	116	116	0.8	1e-27	0.35	WP_038017240.1
porin [Psychrilyobacter atlanticus]	115	115	0.79	1e-27	0.35	WP_028855594.1
porin [Herbaspirillum sp. RV1423]	116	116	0.79	1e-27	0.37	WP_034292406.1
porin [Flavobacterium sp. AED]	116	116	0.82	1e-27	0.37	WP_039109034.1
porin [Solirubrobacter soli]	116	116	0.8	1e-27	0.36	WP_037500226.1
aquaporin [Bacillus thuringiensis]	115	115	0.81	1e-27	0.36	WP_000913203.1
porin [Listeria cornellensis]	115	115	0.78	1e-27	0.41	WP_036078834.1
aquaporin Z [Mycobacterium hassiacum]	116	116	0.83	1e-27	0.36	WP_005623844.1
aquaporin Z [Vibrio crassostreae]	115	115	0.77	1e-27	0.36	WP_017063435.1
porin [Vibrio parahaemolyticus]	115	115	0.82	1e-27	0.36	WP_029807593.1
aquaporin Z [Vibrio sp. 712i1]	115	115	0.82	2e-27	0.35	WP_017635990.1
aquaporin Z [Hyphomonas johnsonii MHS-2]	115	115	0.78	2e-27	0.37	KCZ92817.1
aquaporin [Enterococcus faecalis]	115	115	0.81	2e-27	0.36	WP_002366492.1
MULTISPECIES: aquaporin [Enterococcus]	115	115	0.81	2e-27	0.36	WP_002360548.1
porin [Vibrio parahaemolyticus]	115	115	0.82	2e-27	0.36	WP_025636328.1
aquaporin [Bacteroides ovatus]	115	115	0.76	2e-27	0.37	WP_004306123.1
aquaporin Z [Flavobacteriales bacterium ALC-1]	115	115	0.75	2e-27	0.38	WP_008270666.1
porin [Pseudomonas fluorescens]	115	115	0.81	2e-27	0.34	WP_034099649.1
aquaporin Z [Vibrio alginolyticus]	115	115	0.82	2e-27	0.34	WP_017820794.1
hypothetical protein [Bacteroides plebeius CAG:211]	115	115	0.8	2e-27	0.36	WP_022052392.1
porin [Cyanothece sp. PCC 7425]	116	116	0.79	2e-27	0.37	WP_041237427.1
aquaporin [Bradyrhizobium sp. WSM471]	115	115	0.8	2e-27	0.34	WP_007614217.1
porin [Enterobacter cloacae]	115	115	0.79	2e-27	0.37	WP_032634662.1
aquaporin Z [Flavobacterium sp. CF136]	115	115	0.79	2e-27	0.36	WP_007803889.1
aquaporin [Bacillus cereus]	115	115	0.81	2e-27	0.36	WP_000913204.1
aquaporin [Bacillus sp. WBUNB001]	115	115	0.81	2e-27	0.36	WP_017562069.1
aquaporin Z [Mycobacterium rhodesiae]	116	116	0.84	2e-27	0.37	WP_014210889.1
aquaporin Z [Myroides injenensis]	115	115	0.81	2e-27	0.35	WP_010254799.1
porin [Listeriaceae bacterium FSL M6-0635]	115	115	0.78	2e-27	0.41	WP_036092923.1
porin [Sphingomonas echinoides]	115	115	0.78	2e-27	0.37	WP_029622790.1
porin [Methylotenera sp. L2L1]	115	115	0.81	2e-27	0.34	WP_036303626.1
porin [Burkholderia mimosarum]	116	116	0.79	2e-27	0.38	WP_028212004.1
porin [Flavobacterium aquatile]	115	115	0.79	2e-27	0.36	WP_035125848.1
porin [Listeria grandensis]	115	115	0.78	2e-27	0.41	WP_036066407.1
aquaporin [Bacillus cereus]	115	115	0.81	2e-27	0.36	WP_000913207.1
MULTISPECIES: aquaporin [Bacillus cereus group]	115	115	0.81	2e-27	0.36	WP_000913201.1
aquaporin Z [Vibrio tasmaniensis]	115	115	0.77	2e-27	0.35	WP_012603493.1
MIP family channel protein [Bacteroides plebeius DSM 17135]	115	115	0.8	2e-27	0.36	EDY96481.1
porin [Bradyrhizobium japonicum]	115	115	0.8	2e-27	0.35	WP_039153637.1
aquaporin [Enterococcus faecalis]	115	115	0.81	2e-27	0.36	WP_002380184.1
aquaporin Z [Vibrio splendidus]	115	115	0.77	2e-27	0.36	WP_004734154.1
aquaporin Z [Escherichia albertii]	115	115	0.79	2e-27	0.38	WP_010342301.1
aquaporin [Bradyrhizobium sp. S23321]	115	115	0.8	2e-27	0.35	WP_014439828.1
aquaporin Z [Empedobacter brevis]	115	115	0.81	2e-27	0.35	WP_019976974.1
porin [Bacteroides plebeius]	115	115	0.8	2e-27	0.36	WP_040312373.1
aquaporin [Lactobacillus parabrevis]	115	115	0.76	2e-27	0.41	WP_020089332.1
channel protein, MIP family [Enterococcus faecalis 02-MB-BW-10]	115	115	0.81	2e-27	0.36	EPH78260.1
aquaporin Z [Yersinia kristensenii]	115	115	0.81	2e-27	0.36	WP_004391499.1
glycerol uptake facilitator related permease [Lactobacillus equi]	115	115	0.78	2e-27	0.38	WP_023858624.1
aquaporin [Streptomyces violaceusniger]	116	116	0.91	2e-27	0.35	WP_014056104.1
porin [Smithella sp. ME-1]	115	115	0.79	2e-27	0.35	WP_040624672.1
MULTISPECIES: porin [Bradyrhizobium]	115	115	0.8	2e-27	0.35	WP_028140288.1
aquaporin [Microvirga lotononidis]	115	115	0.78	2e-27	0.36	WP_009492352.1
aquaporin [Shuttleworthia satelles]	115	115	0.8	2e-27	0.37	WP_006907278.1
aquaporin [Bacillus sp. 105MF]	115	115	0.81	2e-27	0.36	WP_018764411.1
MULTISPECIES: porin [Bradyrhizobium]	115	115	0.8	2e-27	0.35	WP_028173027.1
MIP family channel protein [Enterococcus faecalis]	115	115	0.81	2e-27	0.36	WP_010710463.1
aquaporin [Bradyrhizobium sp. YR681]	115	115	0.8	2e-27	0.35	WP_008131185.1
porin [Vibrio parahaemolyticus]	115	115	0.82	2e-27	0.36	WP_025535149.1
aquaporin Z [Vibrio alginolyticus]	115	115	0.82	2e-27	0.36	WP_005397220.1
MULTISPECIES: aquaporin [Bacteroides]	115	115	0.76	2e-27	0.36	WP_004310607.1
porin [Bradyrhizobium sp. CCBAU 43298]	115	115	0.8	2e-27	0.34	WP_035704703.1
porin [Vibrio parahaemolyticus]	115	115	0.82	2e-27	0.36	WP_025587430.1
porin [Ruminococcaceae bacterium AB4001]	116	116	0.73	2e-27	0.37	WP_028506966.1
porin [Leptolyngbya sp. KIOST-1]	115	115	0.82	2e-27	0.38	WP_035985896.1
porin [Acinetobacter baumannii]	115	115	0.77	2e-27	0.36	WP_034698087.1
porin [Enterococcus faecalis]	115	115	0.81	2e-27	0.35	WP_025193492.1
aquaporin [Bacteroides ovatus]	115	115	0.76	2e-27	0.37	WP_004323248.1
mIP family channel protein [Bacteroides sp. CAG:754]	115	115	0.8	2e-27	0.36	CDA85586.1
porin [Bradyrhizobium japonicum]	115	115	0.8	2e-27	0.34	WP_028138366.1
putative aquaporin Z (water channel) [Bradyrhizobium diazoefficiens SEMIA 5080]	115	115	0.8	2e-27	0.35	KGJ63478.1
MULTISPECIES: aquaporin Z [Agrobacterium]	115	115	0.79	2e-27	0.36	WP_019564342.1
porin [Listeria floridensis]	115	115	0.79	3e-27	0.38	WP_036097734.1
porin [Sphingomonas sp. JGI 0001002-A17]	115	115	0.78	3e-27	0.38	WP_025503221.1
aquaporin Z [Acaryochloris sp. CCMEE 5410]	116	116	0.74	3e-27	0.36	WP_010480000.1
porin [Lachnospiraceae bacterium YSB2008]	115	115	0.8	3e-27	0.37	WP_027117508.1
aquaporin [Enterococcus faecalis]	115	115	0.81	3e-27	0.35	WP_002388033.1
aquaporin Z [Vibrio sinaloensis]	115	115	0.79	3e-27	0.35	WP_008080637.1
aquaporin Z [Vibrio splendidus ATCC 33789]	115	115	0.76	3e-27	0.36	EGU41533.1
aquaporin Z [Rhodanobacter sp. 2APBS1]	115	115	0.8	3e-27	0.36	WP_007508181.1
porin [Vibrio parahaemolyticus]	115	115	0.82	3e-27	0.36	WP_029825539.1
aquaporin Z [Vibrio furnissii]	115	115	0.79	3e-27	0.37	WP_004726606.1
porin [Pseudomonas putida]	115	156	0.78	3e-27	0.36	WP_039601595.1
aquaporin Z [Vibrio sp. JCM 18904]	115	115	0.82	3e-27	0.34	GAJ73251.1
Aquaporin Z [Vibrio fluvialis]	115	115	0.79	3e-27	0.37	WP_020431700.1
porin [Bordetella petrii]	115	115	0.79	3e-27	0.39	WP_028354515.1
aquaporin [Enterococcus faecalis]	115	115	0.79	3e-27	0.36	WP_002357949.1
porin [Myxosarcina sp. GI1]	115	115	0.92	3e-27	0.33	WP_036486204.1
aquaporin Z [Vibrio alginolyticus]	115	115	0.82	3e-27	0.34	WP_005380621.1
aquaporin Z [Vibrio furnissii]	115	115	0.79	3e-27	0.37	WP_014205499.1
porin [Rhodanobacter sp. OR87]	115	115	0.8	3e-27	0.36	WP_027484951.1
MIP family channel protein [Enterococcus faecalis]	115	115	0.81	3e-27	0.35	WP_010713500.1
MULTISPECIES: aquaporin [Bacillus cereus group]	115	115	0.81	3e-27	0.36	WP_000913198.1
aquaporin Z [Vibrio splendidus]	115	115	0.77	3e-27	0.36	WP_017084067.1
aquaporin [Tetrasphaera jenkinsii Ben 74]	115	115	0.92	3e-27	0.36	CCI53943.1
aquaporin [Bacillus cereus]	114	114	0.81	3e-27	0.36	WP_002122840.1
porin [Parabacteroides gordonii]	114	114	0.79	3e-27	0.37	WP_028728862.1
porin [Desulfovibrio termitidis]	115	115	0.79	3e-27	0.4	WP_035065242.1
aquaporin Z [Acinetobacter ursingii]	115	115	0.77	3e-27	0.36	WP_005001036.1
aquaporin Z [Vibrio splendidus]	115	115	0.77	3e-27	0.36	WP_017091144.1
aquaporin Z [Acinetobacter ursingii]	115	115	0.77	3e-27	0.36	WP_004991895.1
porin [Listeria rocourtiae]	114	114	0.78	3e-27	0.41	WP_036071312.1
porin [Pantoea sp. 3.5.2]	115	115	0.79	3e-27	0.36	WP_031375535.1
Aquaporin Z [Bosea sp. LC85]	115	115	0.8	3e-27	0.36	KFC65201.1
porin [Agrobacterium tumefaciens]	115	115	0.79	4e-27	0.36	WP_035241567.1
porin [Flavobacterium daejeonense]	115	115	0.82	4e-27	0.35	WP_026713382.1
aquaporin Z [Vibrio alginolyticus]	115	115	0.82	4e-27	0.34	WP_005384951.1
Aquaporin Z [Cronobacter turicensis 564]	115	115	0.83	4e-27	0.37	CCJ89305.1
aquaporin Z [Holophaga foetida]	115	115	0.77	4e-27	0.4	WP_005032209.1
porin [Serratia fonticola]	115	115	0.8	4e-27	0.38	WP_024483892.1
MIP family channel protein [Enterococcus faecalis TX0017]	115	115	0.81	4e-27	0.36	EFT43452.1
MULTISPECIES: aquaporin [Bacteroides]	114	114	0.8	4e-27	0.35	WP_004302280.1
aquaporin [Lactococcus garvieae]	114	114	0.78	4e-27	0.35	WP_003136530.1
aquaporin [Sebaldella termitidis]	114	114	0.79	4e-27	0.37	WP_012862652.1
hypothetical protein [Spirulina subsalsa]	115	115	0.81	4e-27	0.35	WP_017303777.1
MULTISPECIES: hypothetical protein [Serratia]	114	114	0.8	4e-27	0.39	WP_037394828.1
MULTISPECIES: aquaporin Z [Agrobacterium]	115	115	0.79	4e-27	0.36	WP_020010987.1
porin [Streptomyces hygroscopicus]	115	115	0.91	4e-27	0.36	WP_030827055.1
aquaporin Z [Acinetobacter guillouiae]	114	114	0.77	4e-27	0.38	WP_004818485.1
aquaporin Z [Cyanothece sp. PCC 8801]	115	115	0.79	4e-27	0.37	WP_012595219.1
aquaporin Z [Vibrio parahaemolyticus]	114	114	0.81	4e-27	0.36	WP_023585238.1
porin [Pseudomonas fluorescens]	114	114	0.81	4e-27	0.35	WP_034108114.1
aquaporin [Enterococcus faecalis]	114	114	0.81	4e-27	0.35	WP_002377790.1
porin [Clostridium hydrogeniformans]	114	114	0.8	4e-27	0.39	WP_027632398.1
MIP family channel protein [Nostoc sp. PCC 7107]	115	115	0.79	4e-27	0.41	WP_015112448.1
aquaporin Z [Vibrio cyclitrophicus]	114	114	0.77	4e-27	0.35	WP_016783796.1
porin [Vibrio sp. OY15]	114	114	0.82	4e-27	0.35	WP_033907359.1
aquaporin Z [Lyngbya sp. PCC 8106]	115	115	0.84	4e-27	0.33	WP_009784238.1
porin [Enterococcus faecalis]	114	114	0.81	4e-27	0.36	WP_025188124.1
aquaporin [Mesorhizobium sp. WSM4349]	115	115	0.8	4e-27	0.34	WP_018453820.1
porin [Pseudomonas sp. LAIL14HWK12:I7]	114	155	0.78	4e-27	0.36	WP_027592952.1
hypothetical protein [Pleurocapsa sp. PCC 7319]	115	115	0.81	4e-27	0.34	WP_019506926.1
porin [Bradyrhizobium sp. OHSU_III]	115	115	0.8	4e-27	0.34	WP_024583699.1
porin [Hafnia alvei]	114	114	0.81	4e-27	0.37	WP_035503416.1
aquaporin Z [Pantoea sp. YR343]	114	114	0.81	4e-27	0.39	WP_008109855.1
porin [Bradyrhizobium sp. Ec3.3]	114	114	0.8	5e-27	0.34	WP_027525172.1
porin [Vibrio parahaemolyticus]	114	114	0.82	5e-27	0.36	WP_031501099.1
major intrinsic protein [Frankia sp. EUN1f]	116	116	0.93	5e-27	0.34	EFC81373.1
aquaporin Z [Brucella abortus]	114	114	0.81	5e-27	0.41	WP_006222961.1
aquaporin Z [Vibrio orientalis]	114	114	0.77	5e-27	0.36	WP_004412559.1
MULTISPECIES: aquaporin [Bacillus cereus group]	114	114	0.81	5e-27	0.36	WP_002129292.1
aquaporin [Lactococcus garvieae]	114	114	0.8	5e-27	0.35	WP_014025280.1
Aquaporin Z [Cronobacter turicensis]	114	114	0.83	5e-27	0.37	CBA32577.1
MIP family channel protein [Scytonema hofmanni]	114	114	0.8	5e-27	0.39	WP_026134409.1
aquaporin [Bacteroides finegoldii]	114	114	0.78	5e-27	0.38	WP_007748952.1
aquaporin Z [Hafnia alvei ATCC 51873]	114	114	0.81	5e-27	0.37	EHM41892.1
porin [Bradyrhizobium japonicum]	114	114	0.8	5e-27	0.35	WP_028151675.1
aquaporin Z [Acinetobacter beijerinckii]	114	114	0.77	5e-27	0.38	WP_005052346.1
aquaporin Z [Pusillimonas sp. T7-7]	114	114	0.8	5e-27	0.37	WP_013742953.1
porin [Lachnospiraceae bacterium AC3007]	114	114	0.79	5e-27	0.37	WP_035653857.1
aquaporin Z [Vibrio cyclitrophicus]	114	114	0.77	5e-27	0.35	WP_016789608.1
porin [Bacillus thuringiensis]	114	114	0.81	5e-27	0.36	WP_029440054.1
aquaporin [Bacteroides faecis]	114	114	0.8	5e-27	0.36	WP_010537402.1
porin [Cronobacter sp. 1383]	114	114	0.79	6e-27	0.36	WP_031525207.1
porin [Candidatus Contendobacter odensis]	114	114	0.78	6e-27	0.36	WP_034430616.1
porin [Brevundimonas aveniformis]	114	114	0.79	6e-27	0.38	WP_029087709.1
aquaporin [Afipia birgiae]	114	114	0.8	6e-27	0.34	WP_019195573.1
porin [Listeria aquatica]	114	114	0.81	6e-27	0.36	WP_036071806.1
porin [Bradyrhizobium japonicum]	114	114	0.8	6e-27	0.35	WP_028161045.1
porin [Collimonas arenae]	114	114	0.79	6e-27	0.37	WP_038493248.1
aquaporin Z [Klebsiella pneumoniae KP-1]	114	114	0.68	6e-27	0.4	ERI54918.1
MULTISPECIES: aquaporin Z [Burkholderia]	114	114	0.79	6e-27	0.36	WP_008351895.1
porin [Tenacibaculum sp. 47A_GOM-205m]	114	114	0.81	6e-27	0.37	WP_028892531.1
porin [Methylobacterium sp. 10]	114	114	0.81	6e-27	0.36	WP_027174006.1
aquaporin Z [Candidatus Koribacter versatilis]	114	114	0.75	6e-27	0.38	WP_011520933.1
aquaporin [Niabella aurantiaca]	114	114	0.79	6e-27	0.39	WP_018626490.1
aquaporin Z [Paracoccus denitrificans]	114	114	0.79	6e-27	0.39	WP_011749887.1
MULTISPECIES: aquaporin Z [Brucella]	114	114	0.81	6e-27	0.41	WP_002967012.1
aquaporin Z [Vibrio cyclitrophicus]	114	114	0.77	6e-27	0.35	WP_016767513.1
porin [Pseudomonas rhodesiae]	114	114	0.81	6e-27	0.34	WP_040269071.1
porin [Pseudomonas sp. PH1b]	114	114	0.79	6e-27	0.35	WP_025132117.1
aquaporin [Bradyrhizobium elkanii]	114	114	0.8	6e-27	0.35	WP_016840586.1
porin [Streptomyces sp. URHA0041]	114	114	0.75	6e-27	0.4	WP_033178273.1
hypothetical protein [Leminorella grimontii]	114	114	0.75	6e-27	0.38	WP_027275800.1
aquaporin Z [Vibrio sp. JCM 19053]	114	114	0.82	7e-27	0.34	GAK17469.1
MULTISPECIES: aquaporin Z [Pseudomonas]	114	155	0.78	7e-27	0.36	WP_023381443.1
mIP family channel protein [Bacteroides sp. CAG:633]	114	114	0.77	7e-27	0.36	WP_022163394.1
porin [Bradyrhizobium elkanii]	114	114	0.8	7e-27	0.35	WP_038387337.1
MIP family channel protein [Enterococcus faecalis]	114	114	0.81	7e-27	0.36	WP_010712314.1
aquaporin Z [Planococcus antarcticus DSM 14505]	114	114	0.78	7e-27	0.38	EIM08070.1
porin [Sulfitobacter donghicola]	114	114	0.79	7e-27	0.35	WP_025057755.1
aquaporin [Bacillus pseudomycoides]	114	114	0.81	7e-27	0.36	WP_006096092.1
aquaporin [Butyrivibrio proteoclasticus]	114	114	0.79	7e-27	0.38	WP_013282235.1
aquaporin Z [Acinetobacter sp. COS3]	114	114	0.77	7e-27	0.38	WP_023013889.1
aquaporin Z [Rhodanobacter fulvus Jip2]	114	114	0.8	7e-27	0.37	EIL88818.1
porin [Pseudomonas plecoglossicida]	114	154	0.78	7e-27	0.36	WP_028625117.1
porin [Achromobacter xylosoxidans]	114	114	0.77	7e-27	0.37	KGY25954.1
aquaporin Z [Pseudomonas plecoglossicida]	114	153	0.78	8e-27	0.36	WP_016393755.1
aquaporin Z [Vibrionales bacterium SWAT-3]	114	114	0.76	8e-27	0.35	EDK28328.1
MULTISPECIES: aquaporin [Bacillus cereus group]	114	114	0.81	8e-27	0.36	WP_002034212.1
aquaporin Z [Vibrio ezurae]	114	114	0.73	8e-27	0.38	WP_021712653.1
porin [Phycicoccus jejuensis]	115	115	0.87	8e-27	0.36	WP_030528731.1
porin [Porphyromonadaceae bacterium OUH 308042]	113	113	0.8	8e-27	0.38	KIO42803.1
porin [Prevotella sp. HUN102]	114	114	0.79	8e-27	0.32	WP_028897651.1
MULTISPECIES: aquaporin [Bacillus]	114	114	0.81	8e-27	0.36	WP_002015331.1
aquaporin Z [Pseudomonas sp. GM84]	114	154	0.78	8e-27	0.37	WP_008091637.1
porin [Herbaspirillum huttiense]	114	114	0.79	8e-27	0.35	WP_039789140.1
porin [Dyadobacter alkalitolerans]	114	114	0.79	8e-27	0.34	WP_026629205.1
aquaporin Z [Achromobacter xylosoxidans]	114	114	0.77	9e-27	0.37	WP_013394628.1
porin [Plesiomonas shigelloides]	114	114	0.8	9e-27	0.39	WP_039046456.1
aquaporin [Caulobacter sp. JGI 0001013-O16]	112	112	0.66	9e-27	0.41	WP_018061599.1
aquaporin Z [Agrobacterium tumefaciens]	114	114	0.79	9e-27	0.36	WP_003503541.1
porin [Bradyrhizobium sp. DOA9]	114	114	0.8	9e-27	0.34	WP_025034147.1
porin [Enterococcus faecalis]	113	113	0.81	9e-27	0.35	WP_025193942.1
porin [Neisseria mucosa]	114	114	0.74	9e-27	0.36	WP_036491391.1
aquaporin Z [Escherichia coli]	114	114	0.79	9e-27	0.38	WP_021567313.1
MIP family channel protein [Synechocystis sp. PCC 7509]	114	114	0.79	9e-27	0.36	WP_009631497.1
aquaporin Z [Methylotenera versatilis]	114	114	0.8	9e-27	0.35	WP_013148283.1
MULTISPECIES: aquaporin [Bradyrhizobium]	114	114	0.8	9e-27	0.34	WP_011089853.1
hypothetical protein [Xenorhabdus cabanillasii]	114	114	0.82	9e-27	0.36	WP_038261332.1
porin [Pseudomonas mosselii]	114	155	0.78	9e-27	0.36	WP_028692850.1
porin [Rhodanobacter fulvus]	114	114	0.8	9e-27	0.37	WP_040670880.1
mIP family channel protein [Bacteroides sp. CAG:443]	113	113	0.79	9e-27	0.35	WP_022232908.1
hypothetical protein [Kandleria vitulina]	114	114	0.79	1e-26	0.35	WP_029073029.1
porin [Porphyromonas macacae]	113	113	0.82	1e-26	0.33	WP_025079530.1
porin [Bradyrhizobium japonicum]	114	114	0.8	1e-26	0.34	WP_024337657.1
aquaporin [Bacillus cereus]	113	113	0.81	1e-26	0.36	WP_002190800.1
MIP family channel protein [Olsenella profusa F0195]	113	113	0.8	1e-26	0.37	ERL10692.1
MIP family channel protein [Fischerella sp. PCC 9605]	113	113	0.8	1e-26	0.39	WP_026734166.1
aquaporin [Bradyrhizobium japonicum]	114	114	0.8	1e-26	0.35	WP_014492443.1
aquaporin Z [Pseudomonas putida]	114	154	0.78	1e-26	0.36	WP_012315440.1
hypothetical protein [Cronobacter malonaticus]	113	113	0.81	1e-26	0.38	WP_032992538.1
aquaporin Z [Pasteurella bettyae CCUG 2042]	113	113	0.75	1e-26	0.36	EIJ67343.1
porin [Streptomyces sp. PRh5]	114	114	0.91	1e-26	0.34	WP_037961592.1
porin [Bacillus cereus]	113	113	0.81	1e-26	0.36	WP_033693336.1
MULTISPECIES: aquaporin Z [Enterobacteriaceae]	113	113	0.79	1e-26	0.38	WP_001741484.1
porin [Pseudomonas sp. 2-92(2010)]	114	114	0.81	1e-26	0.35	WP_028617430.1
aquaporin Z [Ruegeria mobilis]	113	113	0.79	1e-26	0.37	WP_005608670.1
porin [Olsenella profusa]	113	113	0.8	1e-26	0.37	WP_040650736.1
porin [Serratia fonticola]	113	113	0.8	1e-26	0.38	WP_024528683.1
aquaporin Z [Cyanothece sp. CCY0110]	114	114	0.79	1e-26	0.36	WP_008274993.1
porin [Lactobacillus fuchuensis]	113	113	0.78	1e-26	0.34	WP_025083093.1
MULTISPECIES: aquaporin [Prevotella]	113	113	0.79	1e-26	0.33	WP_013263951.1
porin [Succinivibrionaceae bacterium WG-1]	113	113	0.8	1e-26	0.36	WP_033445997.1
porin [Neisseria flavescens]	113	113	0.74	1e-26	0.36	WP_036473052.1
aquaporin [Kurthia sp. JC30]	113	113	0.79	1e-26	0.38	WP_010288979.1
MIP family channel protein [Nocardioides sp. URHA0032]	115	115	0.89	1e-26	0.34	WP_028635667.1
aquaporin [Asticcacaulis sp. AC466]	114	114	0.8	1e-26	0.36	WP_023457992.1
MIP family channel protein [Meiothermus chliarophilus]	113	113	0.79	1e-26	0.4	WP_036219690.1
porin [Methylobacter tundripaludum]	113	113	0.79	1e-26	0.38	WP_027150731.1
aquaporin [Butyrivibrio sp. AE3009]	113	113	0.78	1e-26	0.39	WP_022778781.1
aquaporin Z [Vibrio sp. Ex25]	113	113	0.82	1e-26	0.36	WP_006741734.1
porin [Butyrivibrio proteoclasticus]	113	113	0.79	1e-26	0.38	WP_026663276.1
porin [Vibrio litoralis]	113	113	0.8	1e-26	0.34	WP_027695235.1
porin [Listeria weihenstephanensis]	113	113	0.78	1e-26	0.41	WP_036060997.1
porin [Pasteurella bettyae]	113	113	0.75	1e-26	0.36	WP_040596589.1
aquaporin Z [Flavobacterium columnare]	113	113	0.8	1e-26	0.34	WP_014166103.1
porin [Planococcus antarcticus]	113	113	0.78	1e-26	0.38	WP_040851881.1
porin [Geminicoccus roseus]	113	113	0.79	1e-26	0.36	WP_027133747.1
MIP family channel protein [Scytonema tolypothrichoides VB-61278]	113	113	0.77	1e-26	0.41	KIJ85068.1
MIP channel s family protein [Bacteroides uniformis str. 3978 T3 i]	112	112	0.67	1e-26	0.4	KDS62172.1
MIP channel s family protein [Bacteroides uniformis str. 3978 T3 ii]	113	113	0.67	1e-26	0.4	KDS64775.1
aquaporin Z [Synechocystis sp. PCC 6803]	114	114	0.81	1e-26	0.37	WP_010872492.1
aquaporin [Bacillus cereus]	113	113	0.79	1e-26	0.36	WP_000608388.1
hypothetical protein [Cronobacter sakazakii]	113	113	0.81	1e-26	0.37	WP_032988687.1
porin [Photobacterium gaetbulicola]	113	113	0.74	1e-26	0.37	WP_039462672.1
porin [Methylotenera mobilis]	113	113	0.81	1e-26	0.34	WP_029144019.1
Probable transmembrane water channel; aquaporin Z [Vibrio sp. MED222]	113	113	0.76	1e-26	0.35	EAQ52012.1
porin [Olleya sp. VCSA23]	113	113	0.79	1e-26	0.38	WP_028289632.1
aquaporin [Bacillus cereus]	113	113	0.81	1e-26	0.36	WP_002145506.1
aquaporin [Lactococcus garvieae]	113	113	0.76	1e-26	0.35	WP_019293817.1
hypothetical protein [Acidobacteriaceae bacterium KBS 83]	113	113	0.77	1e-26	0.38	WP_020709448.1
hypothetical protein [Streptomyces xinghaiensis]	113	113	0.73	1e-26	0.42	WP_019706609.1
MIP family channel protein [Nocardioides sp. Iso805N]	113	113	0.77	1e-26	0.36	WP_036488101.1
MIP family channel protein [Flavobacterium saliperosum]	113	113	0.82	1e-26	0.37	WP_023577186.1
porin [Neisseria subflava]	113	113	0.74	1e-26	0.36	WP_039862497.1
aquaporin [Brevundimonas diminuta]	113	113	0.79	2e-26	0.37	WP_003165110.1
MIP family channel protein [Micrococcus luteus]	114	114	0.87	2e-26	0.35	EZP30308.1
MIP family channel protein [Bacteroides sp. 4_1_36]	112	112	0.67	2e-26	0.4	EFV27649.1
MIP family channel protein [Neisseria subflava NJ9703]	113	113	0.74	2e-26	0.36	EFC51281.1
aquaporin Z [Arcobacter sp. L]	113	113	0.75	2e-26	0.36	WP_014474734.1
MULTISPECIES: aquaporin [Bacillus cereus group]	112	112	0.81	2e-26	0.36	WP_002067333.1
porin [Chitinibacter tainanensis]	113	113	0.78	2e-26	0.38	WP_028449849.1
porin [Flavihumibacter sp. 3_3]	113	113	0.79	2e-26	0.34	WP_039136406.1
aquaporin [Bacillus cereus]	112	112	0.79	2e-26	0.36	WP_002112094.1
aquaporin Z [Pseudomonas sp. CBZ-4]	113	113	0.78	2e-26	0.38	WP_017735110.1
porin [Bacteroides sp. 1_1_6]	113	113	0.8	2e-26	0.35	WP_032841205.1
hypothetical protein [Kandleria vitulina]	113	113	0.79	2e-26	0.35	WP_029071231.1
porin [Prevotella enoeca]	113	113	0.79	2e-26	0.32	WP_025065050.1
porin [Streptomyces fradiae]	113	113	0.73	2e-26	0.42	KDS84235.1
porin [Pseudochrobactrum sp. AO18b]	113	113	0.79	2e-26	0.39	WP_028233318.1
Aquaporin Z [Hyalangium minutum]	114	114	0.92	2e-26	0.36	KFE68954.1
porin [Bordetella hinzii]	113	113	0.8	2e-26	0.37	WP_029580512.1
putative aquaporin AqpM [Microcystis aeruginosa]	113	113	0.79	2e-26	0.39	WP_002744146.1
Aquaporin Z [Cronobacter universalis]	113	113	0.81	2e-26	0.38	WP_007700167.1
MULTISPECIES: aquaporin [Bacteroides]	113	113	0.8	2e-26	0.36	WP_004314740.1
porin [Butyrivibrio sp. AE2032]	113	113	0.8	2e-26	0.38	WP_034442759.1
hypothetical protein [Cronobacter turicensis]	113	113	0.79	2e-26	0.38	WP_032806662.1
porin [Enterococcus faecalis]	112	112	0.81	2e-26	0.35	WP_025188047.1
aquaporin Z [Methylobacterium sp. 88A]	113	113	0.81	2e-26	0.36	WP_018043088.1
aquaporin Z [Acinetobacter ursingii]	112	112	0.73	2e-26	0.38	WP_005006325.1
porin [Bacteroides sp. 1_1_14]	112	112	0.8	2e-26	0.35	WP_032850146.1
porin [Vibrio parahaemolyticus]	113	113	0.82	2e-26	0.34	WP_025767188.1
aquaporin Z [Pusillimonas sp. T7-7]	113	113	0.8	2e-26	0.37	WP_013741426.1
aquaporin [Tannerella sp. 6_1_58FAA_CT1]	112	112	0.8	2e-26	0.35	WP_009316873.1
MIP family channel protein [Neisseria flavescens SK114]	113	113	0.74	2e-26	0.36	EER55951.1
aquaporin [Nostoc sp. PCC 7107]	113	113	0.8	2e-26	0.34	WP_015111002.1
MULTISPECIES: porin [Afipia]	113	113	0.8	2e-26	0.35	WP_024919908.1
porin [Capnocytophaga sp. oral taxon 338]	112	112	0.78	2e-26	0.36	WP_040358763.1
aquaporin Z [Acinetobacter gerneri]	112	112	0.77	2e-26	0.38	WP_004869958.1
porin [Butyricimonas virosa]	112	112	0.8	2e-26	0.37	WP_027201647.1
MIP family channel protein [Bacteroides xylanisolvens CL03T12C04]	113	113	0.8	2e-26	0.36	EIY87943.1
MIP family major intrinsic protein water channel AqpZ [Capnocytophaga sp. oral taxon 338 str. F0234]	112	112	0.78	2e-26	0.36	EGD33136.1
porin [Agrobacterium tumefaciens]	113	113	0.79	2e-26	0.36	WP_035227542.1
porin [Bradyrhizobium yuanmingense]	113	113	0.8	2e-26	0.34	WP_036041199.1
aquaporin Z [Desulfobacter curvatus]	112	112	0.73	2e-26	0.36	WP_020588064.1
aquaporin Z [Gordonia sihwensis]	113	113	0.72	2e-26	0.38	WP_006897555.1
porin [Streptomyces sp. CNH287]	112	112	0.77	2e-26	0.4	WP_037761278.1
aquaporin [planctomycete KSU-1]	112	112	0.8	2e-26	0.4	WP_007221685.1
aquaporin Z [Acinetobacter sp. CIP 53.82]	112	112	0.66	2e-26	0.39	WP_005180611.1
aquaporin Z [Winogradskyella sp. PG-2]	112	112	0.74	2e-26	0.38	BAO76298.1
MIP family channel protein [Streptomyces iranensis]	113	113	0.91	2e-26	0.35	CDR05291.1
aquaporin [Calothrix parietina]	113	113	0.87	2e-26	0.33	WP_015199755.1
aquaporin Z [Neisseria mucosa]	112	112	0.74	2e-26	0.36	WP_003746156.1
aquaporin Z [Afipia broomeae]	112	112	0.8	2e-26	0.35	WP_006022149.1
porin [Agrobacterium tumefaciens]	112	112	0.79	2e-26	0.36	WP_035265115.1
aquaporin Z [Agrobacterium tumefaciens]	112	112	0.79	3e-26	0.36	WP_003519943.1
hypothetical protein [Bacteroides sp. CAG:875]	112	112	0.8	3e-26	0.36	WP_022354576.1
Bacterial nodulin-like intrinsic protein [Candidatus Accumulibacter sp. BA-93]	112	112	0.66	3e-26	0.41	EXI88732.1
aquaporin Z [Mycobacterium smegmatis]	113	113	0.83	3e-26	0.37	WP_011731298.1
MULTISPECIES: porin [Proteobacteria]	112	112	0.77	3e-26	0.37	WP_035025547.1
porin [Leptolyngbya sp. JSC-1]	113	113	0.79	3e-26	0.34	WP_036002809.1
water channel (aquaporin Z) (MIP family) [Candidatus Competibacter denitrificans Run_A_D11]	112	112	0.8	3e-26	0.35	CDI01758.1
aquaporin Z [Mycobacterium smegmatis]	113	113	0.83	3e-26	0.37	WP_014878658.1
aquaporin [Dysgonomonas gadei]	112	112	0.79	3e-26	0.36	WP_006800419.1
hypothetical protein [Prevotella oralis]	112	112	0.79	3e-26	0.35	WP_023984656.1
aquaporin [Streptomyces cattleya]	112	112	0.68	3e-26	0.42	WP_014145905.1
aquaporin Z [Sphingobium sp. C100]	112	112	0.8	3e-26	0.37	WP_024019023.1
major intrinsic family protein [Bacillus mycoides]	112	112	0.81	3e-26	0.35	KFN04286.1
aquaporin Z [Asticcacaulis biprosthecium]	112	112	0.79	3e-26	0.37	WP_006273715.1
aquaporin Z [Burkholderia sp. RPE67]	112	112	0.79	3e-26	0.36	BAO85175.1
aquaporin Z [Mycobacterium vaccae]	113	113	0.83	3e-26	0.37	WP_003928599.1
aquaporin Z [Rhodanobacter sp. 2APBS1]	112	112	0.79	3e-26	0.36	WP_015447928.1
MIP family channel protein [Enterococcus phoeniculicola]	112	112	0.81	3e-26	0.4	WP_010769505.1
aquaporin Z [Oxalobacteraceae bacterium IMCC9480]	112	112	0.79	3e-26	0.37	WP_009666747.1
aquaporin [Streptomyces auratus]	112	112	0.83	3e-26	0.39	WP_006607581.1
aquaporin Z [Serratia sp. M24T3]	112	112	0.79	3e-26	0.37	WP_009639250.1
aquaporin [Starkeya novella]	112	112	0.79	3e-26	0.36	WP_013165928.1
porin [Pseudomonas mosselii]	112	154	0.78	3e-26	0.36	WP_038705702.1
aquaporin [Streptococcus caballi]	112	112	0.81	3e-26	0.36	WP_018365165.1
porin [Mannheimia granulomatis]	112	112	0.8	3e-26	0.38	WP_027073822.1
aquaporin [Streptomyces rapamycinicus]	113	113	0.91	3e-26	0.35	WP_020867205.1
porin [Bacteroides thetaiotaomicron]	112	112	0.8	3e-26	0.35	WP_032813526.1
aquaporin Z [Rhizobium leguminosarum]	112	112	0.8	3e-26	0.39	WP_020050826.1
aquaporin Z [Rhizobium leguminosarum]	112	112	0.8	3e-26	0.39	WP_017961295.1
Major intrinsic protein [Methylobacterium mesophilicum]	112	112	0.8	4e-26	0.37	WP_010683050.1
aquaporin [Prevotella oralis]	112	112	0.79	4e-26	0.35	WP_004369577.1
aquaporin Z [Rhizobium sp. CF142]	112	112	0.79	4e-26	0.38	WP_007824007.1
major intrinsic protein [Gemmatimonadetes bacterium KBS708]	112	112	0.89	4e-26	0.35	AHG91723.1
MIP family channel protein [Bacillus cereus]	112	112	0.81	4e-26	0.36	WP_016120851.1
MULTISPECIES: porin [Devosia]	112	112	0.77	4e-26	0.38	WP_035029609.1
porin [Myxosarcina sp. GI1]	112	112	0.8	4e-26	0.35	WP_036484062.1
porin [Porphyromonas macacae]	112	112	0.82	4e-26	0.33	WP_036852407.1
hypothetical protein [Cronobacter malonaticus]	112	112	0.81	4e-26	0.37	WP_032982116.1
MULTISPECIES: aquaporin Z [Ochrobactrum]	112	112	0.81	4e-26	0.37	WP_021587451.1
aquaporin [Parabacteroides goldsteinii]	112	112	0.79	4e-26	0.36	WP_007655877.1
porin [Olleya sp. VCSM12]	112	112	0.79	4e-26	0.37	WP_028607385.1
porin [Roseovarius sp. MCTG156(2b)]	112	112	0.79	4e-26	0.35	WP_037246569.1
aquaporin Z [Flavobacterium sp. WG21]	112	112	0.81	4e-26	0.35	WP_017497304.1
MIP family channel protein [Oscillatoriales cyanobacterium JSC-12]	112	112	0.8	4e-26	0.36	WP_009556218.1
aquaporin Z [Mycobacterium sp. JLS]	113	113	0.95	4e-26	0.35	WP_011857417.1
aquaporin Z [Brucella abortus]	112	112	0.81	4e-26	0.41	WP_019444154.1
porin [Chryseobacterium hispalense]	112	112	0.81	4e-26	0.34	WP_029294581.1
porin [Acinetobacter junii]	112	112	0.77	4e-26	0.38	WP_035338494.1
aquaporin Z [Burkholderia sp. YI23]	112	112	0.79	4e-26	0.35	WP_014190189.1
porin [Bradyrhizobium sp. WSM1743]	112	112	0.8	4e-26	0.33	WP_027573138.1
hypothetical protein [Bradyrhizobium sp. URHD0069]	111	111	0.78	5e-26	0.36	WP_029586921.1
hypothetical protein [Erwinia typographi]	112	112	0.81	5e-26	0.37	WP_034897333.1
porin [Prevotella sp. P6B4]	111	111	0.78	5e-26	0.35	WP_028902070.1
hypothetical protein N566_00740 [Streptomycetaceae bacterium MP113-05]	112	112	0.84	5e-26	0.37	EST39652.1
aquaporin [Clostridium sp. SY8519]	112	112	0.82	5e-26	0.36	WP_013977182.1
MIP family channel protein [Novosphingobium sp. AP12]	112	112	0.77	5e-26	0.36	EJL35022.1
porin [Novosphingobium sp. AP12]	112	112	0.77	5e-26	0.36	WP_036501847.1
porin [Mangrovibacter sp. MFB070]	112	112	0.73	5e-26	0.37	WP_036108710.1
aquaporin Z [Cronobacter sakazakii]	112	112	0.81	5e-26	0.37	WP_004385019.1
porin [Phyllobacterium sp. UNC302MFCol5.2]	111	111	0.81	5e-26	0.37	WP_027231035.1
porin [Burkholderia pseudomallei]	112	112	0.77	5e-26	0.37	WP_038784718.1
porin [Lactococcus garvieae]	111	111	0.76	5e-26	0.35	WP_035000540.1
aquaporin Z [Ochrobactrum intermedium]	111	111	0.81	5e-26	0.37	WP_006467942.1
aquaporin Z [Acinetobacter junii NIPH 182]	112	112	0.77	5e-26	0.38	ENV64539.1
aquaporin Z [Methyloferula stellata]	112	112	0.81	5e-26	0.36	WP_020174198.1
hypothetical protein [Bradyrhizobium sp. WSM3983]	111	111	0.78	5e-26	0.36	WP_035972510.1
MIP family channel protein [Oscillatoria nigro-viridis]	112	112	0.79	5e-26	0.38	AFZ10442.1
porin [Xanthobacter sp. 91]	111	111	0.77	5e-26	0.38	WP_029556870.1
porin [Flavobacterium hibernum]	111	111	0.81	6e-26	0.37	KIO51490.1
MIP family channel protein [Chroococcidiopsis thermalis]	112	112	0.82	6e-26	0.37	WP_015162923.1
aquaporin Z [Vibrio brasiliensis]	111	111	0.77	6e-26	0.35	WP_006879605.1
porin [Agrobacterium rhizogenes]	111	111	0.79	6e-26	0.39	WP_034504267.1
porin [Cronobacter helveticus]	111	111	0.8	6e-26	0.36	WP_024554832.1
aquaporin Z [Photorhabdus asymbiotica]	111	111	0.81	6e-26	0.36	WP_015834696.1
aquaporin Z [Gordonia bronchialis]	112	112	0.83	6e-26	0.34	WP_012832237.1
porin [Flavobacterium denitrificans]	111	111	0.81	6e-26	0.37	WP_026729112.1
porin [Streptomycetaceae bacterium MP113-05]	111	111	0.84	6e-26	0.37	WP_037949849.1
aquaporin Z [Acinetobacter beijerinckii]	111	111	0.77	6e-26	0.37	WP_005060049.1
porin [Vibrio parahaemolyticus]	110	110	0.69	6e-26	0.38	WP_031813838.1
MULTISPECIES: porin [Cronobacter]	111	111	0.79	6e-26	0.36	WP_024547780.1
porin [Bradyrhizobium yuanmingense]	112	112	0.8	6e-26	0.34	WP_035998714.1
MIP family channel protein [Frankia sp. EUN1f]	111	111	0.78	6e-26	0.36	WP_035953672.1
porin [Streptomyces sp. NRRL WC-3549]	112	112	0.79	6e-26	0.38	WP_031086024.1
major intrinsic protein [Truepera radiovictrix]	111	111	0.84	6e-26	0.38	ADI15268.1
porin [Prevotella sp. P6B1]	111	111	0.78	6e-26	0.35	WP_033148310.1
porin [Photorhabdus asymbiotica]	111	111	0.81	6e-26	0.36	WP_036774616.1
porin [Bordetella bronchiseptica]	111	111	0.82	7e-26	0.35	WP_033461389.1
aquaporin [Burkholderia dolosa]	113	113	0.79	7e-26	0.35	WP_006765619.1
porin [Lactobacillus fabifermentans]	111	111	0.78	7e-26	0.38	WP_024626468.1
porin [Bacillus sp. UNC41MFS5]	111	111	0.78	7e-26	0.37	WP_026565370.1
porin [Pseudomonas simiae]	112	112	0.92	7e-26	0.34	AIB37092.1
hypothetical protein [Burkholderia dolosa]	112	112	0.79	7e-26	0.36	WP_035973798.1
aquaporin Z [Silicibacter sp. TrichCH4B]	111	111	0.79	7e-26	0.37	WP_009179341.1
aquaporin Z [Acinetobacter indicus]	111	111	0.66	7e-26	0.38	WP_016658419.1
porin [Buttiauxella agrestis]	111	111	0.73	7e-26	0.37	WP_034456414.1
aquaporin Z [Brucella abortus]	111	111	0.81	7e-26	0.41	WP_006080043.1
MULTISPECIES: aquaporin Z [Brucella]	111	111	0.81	7e-26	0.41	WP_002965064.1
aquaporin [Rhodobacter sphaeroides]	111	111	0.73	8e-26	0.39	WP_011908079.1
Aquaporin Z [Stanieria cyanosphaera]	112	112	0.79	8e-26	0.34	WP_015193761.1
porin [Glycomyces sp. NRRL B-16210]	111	111	0.85	8e-26	0.38	WP_035748010.1
aquaporin Z [Neisseria flavescens]	111	111	0.74	8e-26	0.36	WP_003679587.1
aquaporin [Beijerinckia indica]	111	111	0.79	9e-26	0.35	WP_012385291.1
MULTISPECIES: aquaporin [Bacteroides]	110	110	0.78	9e-26	0.37	WP_004289164.1
aquaporin Z [Gordonia otitidis]	111	111	0.7	9e-26	0.39	WP_007236506.1
porin [Ensifer adhaerens]	111	111	0.79	9e-26	0.38	WP_025427722.1
porin [Xanthobacter sp. 126]	111	111	0.77	9e-26	0.38	WP_024277262.1
porin [Butyricimonas synergistica]	110	110	0.8	9e-26	0.37	WP_026207491.1
porin [Buttiauxella agrestis]	111	111	0.73	9e-26	0.37	WP_034494288.1
porin [Flavobacterium sp. EM1308]	111	111	0.82	1e-25	0.36	WP_035638175.1
MULTISPECIES: porin [Flavobacterium]	111	111	0.81	1e-25	0.38	WP_035619439.1
MULTISPECIES: aquaporin [Bacteroides]	110	110	0.8	1e-25	0.35	WP_007754064.1
MULTISPECIES: porin [Streptomyces]	112	112	0.79	1e-25	0.37	WP_028443451.1
aquaporin Z [Rhizobium sp. CCGE 510]	110	110	0.8	1e-25	0.38	WP_007630108.1
porin [Streptomyces sp. CNT360]	111	111	0.79	1e-25	0.4	WP_027737182.1
MULTISPECIES: aquaporin Z [Brucella]	110	110	0.81	1e-25	0.4	WP_008934972.1
porin [Enterococcus faecalis]	110	110	0.79	1e-25	0.33	WP_033628282.1
Aquaporin Z [Sphingobacterium sp. PM2-P1-29]	111	111	0.7	1e-25	0.39	CDT20592.1
porin [Methylocystis sp. SB2]	110	110	0.8	1e-25	0.37	WP_029651391.1
porin [Prevotella corporis]	111	111	0.79	1e-25	0.34	WP_025878075.1
aquaporin [Chelativorans sp. BNC1]	110	110	0.79	1e-25	0.37	WP_011579813.1
aquaporin Z [Rhizobium leguminosarum bv. trifolii WSM1689]	110	110	0.8	1e-25	0.38	AHF84838.1
aquaporin [Myxococcus sp. (contaminant ex DSM 436)]	112	112	0.82	1e-25	0.38	WP_002634167.1
aquaporin Z [Citrobacter freundii]	110	110	0.68	1e-25	0.4	WP_003027247.1
LOW QUALITY PROTEIN: aquaporin Z [Vibrio sp. JCM 18905]	110	110	0.82	1e-25	0.35	GAJ77732.1
porin [Streptomyces sp. NTK 937]	112	112	0.79	1e-25	0.37	WP_037875269.1
mIP family channel protein [Bacteroides sp. CAG:702]	110	110	0.79	1e-25	0.35	WP_022040284.1
porin [Caulobacter henricii]	110	110	0.79	1e-25	0.4	WP_035070842.1
aquaporin [Caulobacter sp. AP07]	110	110	0.79	1e-25	0.39	WP_007674640.1
aquaporin Z [Burkholderia pseudomallei]	110	110	0.77	1e-25	0.37	WP_004535818.1
aquaporin Z [Asticcacaulis sp. AC402]	110	110	0.79	1e-25	0.37	WP_023447767.1
porin [Pantoea agglomerans]	110	110	0.79	1e-25	0.35	WP_033787553.1
hypothetical protein [Nocardioides sp. CF8]	110	110	0.77	1e-25	0.36	WP_036493278.1
MULTISPECIES: porin [Burkholderia]	110	110	0.77	1e-25	0.37	WP_031397026.1
MIP channel s family protein [Burkholderia pseudomallei TSV44]	110	110	0.77	1e-25	0.37	KGX61939.1
porin [Rhizobium leguminosarum]	110	110	0.8	1e-25	0.38	WP_027664261.1
hypothetical protein [Pseudanabaena sp. PCC 6802]	110	110	0.83	1e-25	0.39	WP_019499301.1
mIP family channel protein [Ruminococcus sp. CAG:624]	110	110	0.8	1e-25	0.37	WP_022495141.1
MULTISPECIES: aquaporin [Streptomyces]	111	111	0.94	1e-25	0.34	WP_014044484.1
aquaporin Z [Sinorhizobium meliloti]	110	110	0.79	1e-25	0.39	WP_017276524.1
porin [Mesorhizobium sp. WSM3224]	110	110	0.82	2e-25	0.35	WP_027167564.1
porin [Nocardioides alkalitolerans]	110	110	0.77	2e-25	0.4	WP_028473195.1
Aquaporin Z [Cronobacter malonaticus]	110	110	0.74	2e-25	0.38	WP_007795274.1
porin [Flavobacterium sp. URHB0058]	110	110	0.81	2e-25	0.38	WP_026981976.1
aquaporin Z [Plesiomonas shigelloides]	110	110	0.81	2e-25	0.36	WP_010862878.1
aquaporin Z [Pseudomonas sp. S9]	110	110	0.79	2e-25	0.36	WP_010487190.1
MULTISPECIES: aquaporin Z [Brucella]	110	110	0.81	2e-25	0.4	WP_006173479.1
porin [Burkholderia sp. MP-1]	110	110	0.79	2e-25	0.36	WP_035497452.1
aquaporin Z [Brucella sp. NVSL 07-0026]	110	110	0.81	2e-25	0.41	WP_008933542.1
MIP family channel protein [Mastigocladopsis repens]	110	110	0.79	2e-25	0.4	WP_026082265.1
aquaporin Z [Rhodobacteraceae bacterium KLH11]	110	110	0.78	2e-25	0.35	WP_008757414.1
MIP family channel protein [Microcoleus sp. PCC 7113]	110	110	0.86	2e-25	0.33	WP_015183642.1
porin [Mycobacterium farcinogenes]	110	110	0.83	2e-25	0.35	WP_036390954.1
aquaporin Z [Pseudomonas fluorescens]	110	110	0.78	2e-25	0.38	WP_012724874.1
aquaporin Z [Bordetella bronchiseptica]	110	110	0.83	2e-25	0.34	WP_003816747.1
porin [Burkholderia pseudomallei]	110	110	0.77	2e-25	0.37	WP_038759248.1
porin [Burkholderia pseudomallei]	110	110	0.77	2e-25	0.37	WP_038768964.1
MIP family channel protein [Xenococcus sp. PCC 7305]	110	110	0.79	2e-25	0.35	WP_006509074.1
aquaporin Z [Pantoea agglomerans]	110	110	0.79	2e-25	0.35	WP_022625208.1
aquaporin Z [Janthinobacterium sp. HH01]	108	108	0.65	2e-25	0.37	WP_008444155.1
MULTISPECIES: aquaporin Z [Burkholderia]	110	110	0.77	2e-25	0.37	WP_004185292.1
MULTISPECIES: aquaporin Z [Mycobacterium]	111	111	0.84	2e-25	0.36	WP_011562443.1
MIP family channel protein [Oscillatoria nigro-viridis]	110	110	0.79	2e-25	0.39	WP_015175076.1
porin [Nocardioidaceae bacterium MUSC201]	110	110	0.77	2e-25	0.37	WP_039346839.1
porin [Mobilicoccus sp. SIT2]	110	110	0.91	2e-25	0.34	WP_040157389.1
aquaporin Z [Pantoea agglomerans]	110	110	0.79	2e-25	0.35	WP_010672203.1
porin [Butyrivibrio sp. AE3006]	110	110	0.8	2e-25	0.37	WP_026670611.1
hypothetical protein [Plesiomonas shigelloides]	110	110	0.81	2e-25	0.36	WP_039046419.1
aquaporin [Slackia heliotrinireducens]	110	110	0.79	2e-25	0.37	WP_012798338.1
aquaporin Z [Enterobacteriaceae bacterium LSJC7]	110	110	0.79	2e-25	0.39	WP_017371841.1
aquaporin Z [Paracoccus aminophilus]	110	110	0.79	2e-25	0.39	WP_020953036.1
aquaporin Z [Rhizobium leguminosarum]	110	110	0.8	2e-25	0.38	WP_011652793.1
aquaporin Z [Burkholderia sp. WSM4176]	110	110	0.79	2e-25	0.37	WP_018418795.1
porin [Pseudoclavibacter soli]	110	110	0.77	2e-25	0.39	WP_028245711.1
porin [Pantoea agglomerans]	110	110	0.79	2e-25	0.35	WP_033780410.1
aquaporin Z [Brucella ceti]	110	110	0.81	2e-25	0.4	WP_006641895.1
Nlm protein [Microcystis aeruginosa]	110	110	0.79	2e-25	0.39	WP_002772134.1
porin [Oceanicola sp. MCTG156(1a)]	110	110	0.79	2e-25	0.38	WP_036562165.1
porin [Porphyromonas levii]	110	110	0.83	2e-25	0.34	WP_033408103.1
aquaporin [Streptomyces bingchenggensis]	110	110	0.9	2e-25	0.35	WP_014175145.1
MULTISPECIES: aquaporin Z [Bordetella]	110	110	0.82	2e-25	0.35	WP_003812617.1
aquaporin Z [Bacteroides pyogenes JCM 10003]	109	109	0.77	2e-25	0.37	GAE23215.1
major intrinsic family protein [Acinetobacter baumannii 573719]	109	109	0.69	2e-25	0.4	EXS23314.1
porin [Sphingomonas sp. 35-24ZXX]	110	110	0.81	2e-25	0.37	WP_033924231.1
porin [Streptomyces sp. NRRL F-5630]	111	111	0.79	2e-25	0.37	WP_030995373.1
hypothetical protein [Collinsella sp. CAG:398]	110	110	0.76	2e-25	0.4	WP_019128231.1
aquaporin Z [Burkholderia oklahomensis]	110	110	0.77	2e-25	0.37	WP_010107090.1
porin [Psychrobacter phenylpyruvicus]	110	110	0.8	2e-25	0.36	WP_028857964.1
aquaporin Z [Pantoea sp. SL1_M5]	110	110	0.79	2e-25	0.35	WP_010252658.1
aquaporin [Rhodobacter sphaeroides]	110	110	0.74	2e-25	0.4	WP_002719935.1
aquaporin Z [Brucella sp. 63/311]	110	110	0.81	2e-25	0.4	WP_006163654.1
porin [Burkholderia cepacia]	110	110	0.77	2e-25	0.37	WP_027783223.1
porin [Edaphobacter aggregans]	110	110	0.79	2e-25	0.37	WP_035359192.1
MIP family channel protein [Cylindrospermum stagnale]	109	109	0.8	3e-25	0.38	WP_015206605.1
porin [Prevotella sp. 10(H)]	109	109	0.79	3e-25	0.35	WP_029904373.1
porin [Bordetella bronchiseptica]	110	110	0.83	3e-25	0.34	WP_033448180.1
channel protein, MIP family [Capnocytophaga sp. oral taxon 326]	109	109	0.78	3e-25	0.36	WP_009412085.1
porin [Enorma massiliensis]	110	110	0.76	3e-25	0.4	WP_035101306.1
aquaporin [Streptomyces sp. SPB74]	110	110	0.79	3e-25	0.37	WP_008744313.1
mIP family channel protein [Bacteroides sp. CAG:598]	109	109	0.8	3e-25	0.36	WP_021848763.1
MIP family channel protein [Nocardioides halotolerans]	111	111	0.79	3e-25	0.36	WP_028653231.1
aquaporin Z [Methylocystis rosea]	109	109	0.8	3e-25	0.36	WP_018409026.1
aquaporin Z [Gordonia aichiensis]	110	110	0.7	3e-25	0.39	WP_005178591.1
aquaporin [Eggerthella sp. YY7918]	110	110	0.78	3e-25	0.38	WP_013978826.1
porin [Rhizobium sp. OK494]	109	109	0.79	3e-25	0.39	WP_037202720.1
porin [Rhizobium leguminosarum]	109	109	0.8	3e-25	0.38	WP_029873423.1
aquaporin [Streptococcus peroris]	109	109	0.89	3e-25	0.36	WP_006146294.1
aquaporin Z [Bordetella bronchiseptica OSU553]	109	109	0.82	3e-25	0.35	KDD58845.1
MIP family channel protein [Meiothermus silvanus]	109	109	0.76	3e-25	0.35	ADH64988.1
porin [Bacillus cereus]	109	109	0.79	3e-25	0.35	WP_033671544.1
aquaporin Z [Rhizobium leguminosarum]	109	109	0.8	3e-25	0.38	WP_003541401.1
porin [Burkholderia cepacia]	110	110	0.77	3e-25	0.37	KER69625.1
aquaporin Z [Burkholderia kururiensis]	110	110	0.79	3e-25	0.37	WP_017772165.1
porin [Methylocystis sp. ATCC 49242]	109	109	0.83	3e-25	0.36	WP_036288607.1
aquaporin Z [Burkholderia sp. RPE64]	110	110	0.79	3e-25	0.36	WP_016344040.1
porin [Rhizobium sullae]	109	109	0.79	3e-25	0.38	WP_027508739.1
aquaporin Z [Brucella melitensis]	109	109	0.81	3e-25	0.4	WP_004685246.1
MIP family channel protein [Microcoleus vaginatus]	109	109	0.79	3e-25	0.38	WP_006633829.1
porin [Scytonema hofmanni]	108	108	0.63	3e-25	0.37	WP_033336586.1
porin [Pantoea agglomerans]	109	109	0.79	4e-25	0.35	WP_031593873.1
aquaporin Z [Haemophilus parainfluenzae]	109	109	0.82	4e-25	0.37	WP_014064856.1
aquaporin Z [Flavobacterium indicum]	109	109	0.82	4e-25	0.35	WP_014389145.1
MIP family channel protein [Moorea producens]	109	109	0.77	4e-25	0.4	WP_008186520.1
aquaporin Z [Myxococcus stipitatus]	110	110	0.93	4e-25	0.34	WP_015351088.1
aquaporin Z [Acetobacteraceae bacterium AT-5844]	109	109	0.85	4e-25	0.36	EHM00966.1
AraC family transcriptional regulator [Nocardia vinacea]	110	110	0.8	4e-25	0.35	WP_040687888.1
porin [Prevotella sp. HJM029]	109	109	0.78	4e-25	0.37	WP_028900407.1
porin [Acetobacteraceae bacterium AT-5844]	109	109	0.85	4e-25	0.36	WP_040291149.1
aquaporin [Streptomyces himastatinicus]	110	110	0.91	4e-25	0.33	WP_009713830.1
porin [Burkholderia cenocepacia]	109	109	0.77	4e-25	0.37	WP_040126425.1
glycerol uptake facilitator protein [Corynebacterium humireducens NBRC 106098 = DSM 45392]	109	109	0.8	4e-25	0.37	AJE32024.1
MIP family channel protein [Acinetobacter baumannii WC-136]	108	108	0.69	4e-25	0.4	EKU68681.1
porin [Flavobacterium filum]	109	109	0.79	4e-25	0.35	WP_026710679.1
porin [Ensifer sp. TW10]	109	109	0.77	4e-25	0.38	WP_026617775.1
hypothetical protein [Candidatus Paracaedibacter symbiosus]	109	109	0.77	4e-25	0.36	WP_032112914.1
hypothetical protein [Terracoccus sp. 273MFTsu3.1]	109	109	0.84	4e-25	0.42	WP_020143427.1
aquaporin Z [Burkholderia pyrrocinia]	109	109	0.77	4e-25	0.37	WP_017334899.1
aquaporin [Bacillus cereus]	108	108	0.79	4e-25	0.35	WP_000591169.1
aquaporin Z [Rhizobium leguminosarum]	109	109	0.8	4e-25	0.38	WP_012758282.1
porin [Actinoplanes globisporus]	109	109	0.77	4e-25	0.39	WP_040432275.1
porin [Chryseobacterium daeguense]	109	109	0.84	4e-25	0.34	WP_027379916.1
MULTISPECIES: aquaporin Z [Brucella]	109	109	0.81	4e-25	0.4	WP_004684491.1
porin [Mesoflavibacter zeaxanthinifaciens]	108	108	0.8	4e-25	0.35	WP_040579115.1
porin [Atopococcus tabaci]	109	109	0.8	4e-25	0.36	WP_035445412.1
aquaporin Z [Burkholderia dolosa]	109	109	0.77	5e-25	0.37	WP_006762907.1
porin [Chryseobacterium jeonii]	109	109	0.81	5e-25	0.39	WP_039353776.1
MIP family channel protein [Enterococcus gilvus]	108	108	0.78	5e-25	0.35	WP_010781340.1
porin [Burkholderia bannensis]	109	109	0.79	5e-25	0.36	WP_027816036.1
aquaporin Z [Haemophilus pittmaniae]	108	108	0.75	5e-25	0.39	WP_007242026.1
MIP family channel protein [Rubidibacter lacunae]	109	109	0.79	5e-25	0.37	WP_022608282.1
aquaporin Z [Vibrio rotiferianus]	109	109	0.82	5e-25	0.35	WP_010449501.1
porin [alpha proteobacterium Mf 1.05b.01]	108	108	0.81	5e-25	0.36	WP_029638717.1
porin [Shewanella marina]	108	108	0.8	5e-25	0.38	WP_025819548.1
porin [Ottowia thiooxydans]	108	108	0.79	5e-25	0.35	WP_028601500.1
aquaporin Z [Pseudomonas agarici]	108	108	0.75	5e-25	0.36	WP_017133456.1
porin [Burkholderia pseudomallei]	108	108	0.77	5e-25	0.36	WP_038752294.1
porin [Bacillus gaemokensis]	108	108	0.81	5e-25	0.34	WP_033672786.1
AraC family transcriptional regulator [Nocardia niigatensis]	109	109	0.8	5e-25	0.34	WP_040860131.1
MULTISPECIES: Aquaporin Z [Burkholderia cepacia complex]	109	109	0.77	5e-25	0.37	WP_021162848.1
aquaporin Z [Rhizobium gallicum]	108	108	0.8	6e-25	0.39	WP_018446546.1
aquaporin Z [Burkholderia thailandensis]	108	108	0.77	6e-25	0.36	WP_009913923.1
MULTISPECIES: aquaporin [Bacillus cereus group]	108	108	0.81	6e-25	0.36	WP_000913211.1
aquaporin [Myxococcus xanthus]	110	110	0.81	6e-25	0.38	WP_011555044.1
aquaporin Z [Serratia liquefaciens FK01]	107	107	0.64	6e-25	0.39	GAK25156.1
MULTISPECIES: aquaporin [Bacteroides]	108	108	0.8	6e-25	0.35	WP_005677671.1
MIP family channel protein [Enterobacteriaceae bacterium strain FGI 57]	108	108	0.73	6e-25	0.38	WP_015965127.1
aquaporin [Bacteroidales bacterium ph8]	108	108	0.81	6e-25	0.36	WP_019131269.1
MULTISPECIES: aquaporin Z [Edwardsiella]	108	108	0.79	6e-25	0.43	WP_012848955.1
porin [Sinorhizobium terangae WSM1721]	108	108	0.77	6e-25	0.38	WP_026619089.1
porin [Ruegeria sp. ANG-S4]	108	108	0.78	6e-25	0.35	WP_039529963.1
aquaporin Z [Mycobacterium rhodesiae]	109	109	0.83	6e-25	0.36	WP_005142523.1
porin [Acinetobacter sp. HR7]	108	108	0.82	6e-25	0.35	WP_034589158.1
porin [Flavobacterium soli]	108	108	0.83	7e-25	0.37	WP_026704176.1
Aquaporin Z [Xenorhabdus poinarii G6]	108	108	0.75	7e-25	0.36	CDG20496.1
aquaporin Z [Mannheimia haemolytica serotype A1/A6 str. PKL10]	108	108	0.8	7e-25	0.37	EXI61313.1
porin [Burkholderia cepacia]	108	108	0.77	7e-25	0.36	WP_034209587.1
mIP family channel protein [Bacteroides sp. CAG:98]	108	108	0.78	7e-25	0.35	WP_022507970.1
MIP family channel protein [Nocardioides sp. CF8]	110	110	0.89	7e-25	0.34	EON22993.1
porin [Ruminococcaceae bacterium AB4001]	108	108	0.8	7e-25	0.37	WP_028506888.1
porin [Saxeibacter lacteus]	109	109	0.79	7e-25	0.4	WP_029138570.1
aquaporin Z [Burkholderia lata]	108	108	0.77	7e-25	0.37	WP_011350587.1
MULTISPECIES: aquaporin [Bacillus cereus group]	108	108	0.81	7e-25	0.36	WP_000913214.1
aquaporin [Rhodobacter sphaeroides]	108	108	0.74	7e-25	0.4	WP_011841005.1
AraC family transcriptional regulator [Nocardia concava]	109	109	0.79	7e-25	0.35	WP_040811391.1
hypothetical protein [Pseudomonas aeruginosa]	108	108	0.82	7e-25	0.33	WP_033946870.1
aquaporin Z [Brucella suis]	108	108	0.81	7e-25	0.4	WP_006071707.1
porin [Burkholderia grimmiae]	108	108	0.79	7e-25	0.37	WP_035967120.1
porin [Candidatus Microthrix parvicella]	108	108	0.8	7e-25	0.37	WP_040055567.1
hypothetical protein [Nocardioides sp. UNC345MFTsu5.1]	108	108	0.79	7e-25	0.35	WP_036551640.1
aquaporin [Bacillus cereus]	108	108	0.81	7e-25	0.36	WP_000913210.1
MULTISPECIES: aquaporin [Bacillus]	108	108	0.81	7e-25	0.36	WP_000913213.1
aquaporin [Clostridium sp. SY8519]	108	108	0.76	8e-25	0.36	WP_013977829.1
Aquaporin AqpM [Lactobacillus brevis]	108	108	0.83	8e-25	0.37	BAN07612.1
MULTISPECIES: porin [Pseudomonas]	108	108	0.78	8e-25	0.37	WP_032883044.1
porin [Sinorhizobium meliloti]	108	108	0.77	8e-25	0.39	WP_028010931.1
porin [Sinorhizobium meliloti]	108	108	0.77	8e-25	0.39	WP_027990308.1
aquaporin Z [Rhizobium leguminosarum]	108	108	0.8	9e-25	0.38	WP_018242856.1
putative aquaporin [Bacteroides faecis CAG:32]	108	108	0.77	9e-25	0.36	WP_022300778.1
MIP family channel protein [Flavobacterium cauense]	108	108	0.82	9e-25	0.36	WP_023570225.1
mIP family channel protein [Prevotella sp. CAG:1031]	108	108	0.79	9e-25	0.36	WP_016412556.1
porin [Chitinilyticum aquatile]	108	108	0.75	1e-24	0.37	WP_034639210.1
aquaporin [Pediococcus claussenii]	107	107	0.78	1e-24	0.35	WP_014214691.1
porin [Burkholderia pyrrocinia]	108	108	0.77	1e-24	0.37	WP_034183893.1
MULTISPECIES: aquaporin Z [Rhizobium/Agrobacterium group]	108	108	0.79	1e-24	0.39	WP_007697167.1
porin [Microvirga lupini]	108	108	0.8	1e-24	0.37	WP_036350219.1
MULTISPECIES: AraC family transcriptional regulator [Rhodococcus]	108	108	0.82	1e-24	0.33	WP_011594352.1
aquaporin [Bacillus cereus]	108	108	0.81	1e-24	0.37	WP_000913215.1
porin [Bifidobacterium subtile]	108	108	0.81	1e-24	0.37	WP_033502610.1
aquaporin Z [Burkholderia sp. CCGE1002]	108	108	0.79	1e-24	0.36	WP_013090909.1
Putative aquaporin Z (aqpZ) [Candidatus Microthrix parvicella]	108	108	0.8	1e-24	0.37	WP_012227742.1
MIP family channel protein [Bacillus methanolicus]	107	107	0.79	1e-24	0.36	WP_004433890.1
hypothetical protein [Bacteroides coprophilus CAG:333]	108	108	0.8	1e-24	0.36	WP_022277569.1
porin [Kitasatospora cheerisanensis]	108	108	0.67	1e-24	0.4	WP_035868386.1
aquaporin Z [Sinorhizobium meliloti]	108	108	0.77	1e-24	0.39	WP_003529119.1
MULTISPECIES: aquaporin [Bacillus]	107	107	0.81	1e-24	0.36	WP_000913212.1
porin [Burkholderia sp. MR1]	108	108	0.79	1e-24	0.36	WP_040053141.1
hypothetical protein [Streptococcus parasanguinis]	107	107	0.81	1e-24	0.39	WP_023918645.1
porin [Chelatococcus sp. GW1]	108	108	0.79	1e-24	0.36	WP_026015372.1
AraC family transcriptional regulator [Rhodococcus sp. Ca11]	108	108	0.83	1e-24	0.34	WP_031938299.1
aquaporin Z [Lacinutrix sp. 5H-3-7-4]	108	108	0.79	1e-24	0.35	WP_013870066.1
aquaporin [Methylobacterium nodulans]	108	108	0.8	1e-24	0.38	WP_015931145.1
porin [Prevotella sp. FD3004]	107	107	0.78	1e-24	0.35	WP_036909825.1
porin [Novosphingobium sp. MBES04]	108	108	0.82	1e-24	0.35	WP_039392592.1
aquaporin Z [Vibrio breoganii]	107	107	0.75	1e-24	0.36	WP_017027819.1
AraC family transcriptional regulator [Rhodococcus wratislaviensis]	108	108	0.82	1e-24	0.33	WP_037226384.1
aquaporin [Lactobacillus brevis]	107	107	0.79	1e-24	0.38	WP_011668671.1
MULTISPECIES: aquaporin Z [Burkholderia cepacia complex]	108	108	0.77	1e-24	0.36	WP_006489324.1
aquaporin [Bacteroides coprophilus]	107	107	0.8	1e-24	0.36	WP_008144410.1
porin [Marmoricola sp. URHB0036]	107	107	0.77	1e-24	0.37	WP_036226071.1
aquaporin Z [Methylobacter tundripaludum]	107	107	0.77	1e-24	0.38	WP_006893520.1
aquaporin [Streptococcus parasanguinis]	107	107	0.81	1e-24	0.39	WP_003002807.1
aquaporin Z [Burkholderia sp. TJI49]	108	108	0.77	1e-24	0.36	EGD03285.1
aquaporin [Bacillus sp. FJAT-13831]	107	107	0.81	1e-24	0.34	WP_017150606.1
MULTISPECIES: aquaporin Z [Pseudomonas]	107	107	0.75	1e-24	0.35	WP_007921032.1
porin [Burkholderia cenocepacia]	108	108	0.77	1e-24	0.36	WP_034188089.1
porin [Kurthia huakuii]	107	107	0.77	1e-24	0.38	WP_035944606.1
aquaporin [Nitrobacter sp. Nb-311A]	107	107	0.77	2e-24	0.35	WP_009799173.1
MIP family channel protein [Chamaesiphon minutus]	108	108	0.79	2e-24	0.34	WP_015160981.1
porin [Agrobacterium rhizogenes]	107	107	0.79	2e-24	0.39	WP_034477015.1
MIP family channel protein [Cyanobacterium aponinum]	108	108	0.81	2e-24	0.35	WP_015217919.1
Aquaporin Z [Rhodobacter sp. AKP1]	108	108	0.74	2e-24	0.4	WP_009562221.1
MIP family channel protein [Serratia marcescens]	107	107	0.81	2e-24	0.39	WP_015671133.1
porin [Ensifer sp. USDA 6670]	107	107	0.77	2e-24	0.4	WP_029956553.1
aquaporin Z [Citrobacter sp. CIP 55.13]	107	107	0.73	2e-24	0.38	WP_005122082.1
aquaporin Z [Phycisphaera mikurensis]	108	108	0.76	2e-24	0.37	BAM04927.1
aquaporin [Bacteroides finegoldii]	107	107	0.8	2e-24	0.35	WP_007758962.1
aquaporin [Streptococcus parasanguinis]	107	107	0.81	2e-24	0.39	WP_003013516.1
porin [Burkholderia sp. WSM2230]	108	108	0.79	2e-24	0.37	WP_025598217.1
porin [Burkholderia cenocepacia]	108	108	0.77	2e-24	0.36	WP_027810614.1
aquaporin Z [Burkholderia thailandensis]	108	108	0.77	2e-24	0.35	WP_011402608.1
aquaporin Z [Burkholderia thailandensis]	107	107	0.77	2e-24	0.35	WP_009910121.1
porin [Mycobacterium vulneris]	108	108	0.83	2e-24	0.36	WP_036443230.1
porin [Alistipes onderdonkii]	107	107	0.79	2e-24	0.37	WP_026318346.1
conserved hypothetical protein [Candidatus Kuenenia stuttgartiensis]	107	107	0.79	2e-24	0.33	CAJ74784.1
porin [Frankia sp. Iso899]	107	107	0.83	2e-24	0.34	WP_035943658.1
aquaporin [Corallococcus coralloides]	108	108	0.92	2e-24	0.34	WP_014395249.1
MIP family channel protein [Pedobacter arcticus]	107	107	0.79	2e-24	0.34	WP_017259290.1
porin [Streptomyces sp. CNS606]	107	107	0.73	2e-24	0.4	WP_037789260.1
MULTISPECIES: aquaporin Z [Elizabethkingia]	107	107	0.81	2e-24	0.37	WP_009087912.1
porin [Synechocystis sp. PCC 6714]	107	107	0.81	2e-24	0.36	WP_028946756.1
aquaporin Z [Rhodococcus sp. JVH1]	108	108	0.82	2e-24	0.33	WP_009473985.1
porin [Micrococcus luteus]	107	107	0.77	2e-24	0.36	WP_036316501.1
AraC family transcriptional regulator [Nocardia veterana]	108	108	0.87	2e-24	0.33	WP_040718098.1
porin [Lactobacillus rossiae]	107	107	0.79	2e-24	0.34	WP_035143977.1
aquaporin Z [Burkholderia phytofirmans]	107	107	0.79	2e-24	0.36	WP_012434734.1
aquaporin Z [Burkholderia phymatum]	107	107	0.79	2e-24	0.36	WP_012402331.1
aquaporin Z [Burkholderia cenocepacia]	107	107	0.77	2e-24	0.36	WP_006477345.1
aquaporin Z [Burkholderia ubonensis]	107	107	0.77	2e-24	0.36	WP_010093031.1
porin [Streptococcus parasanguinis]	107	107	0.81	2e-24	0.39	WP_031574039.1
MIP family channel protein [Meiothermus timidus]	107	107	0.79	2e-24	0.37	WP_040779083.1
aquaporin Z [Dietzia sp. UCD-THP]	107	107	0.67	2e-24	0.4	WP_017837138.1
aquaporin Z [Pseudomonas synxantha]	107	107	0.75	2e-24	0.37	WP_005789647.1
aquaporin [Proteiniphilum acetatigenes]	107	107	0.79	2e-24	0.36	WP_019538252.1
porin [Paracoccus halophilus]	107	107	0.79	2e-24	0.37	WP_036738974.1
porin [Knoellia aerolata]	108	108	0.79	2e-24	0.36	WP_035933002.1
aquaporin [Nitrobacter hamburgensis]	107	107	0.77	2e-24	0.35	WP_011509755.1
porin [Sinorhizobium meliloti]	107	107	0.77	2e-24	0.39	WP_028003784.1
aquaporin Z [Burkholderia kururiensis]	107	107	0.77	2e-24	0.36	WP_017778186.1
hypothetical protein [Methylopila sp. M107]	107	107	0.8	2e-24	0.36	WP_020181278.1
aquaporin Z [Acinetobacter bereziniae]	107	107	0.73	2e-24	0.38	WP_005035252.1
aquaporin Z [Sinorhizobium meliloti]	107	107	0.79	2e-24	0.38	WP_010967322.1
aquaporin [Lactobacillus rossiae]	107	107	0.79	2e-24	0.34	WP_017261135.1
MULTISPECIES: aquaporin Z [Alcanivorax]	107	107	0.79	2e-24	0.32	WP_022996618.1
MULTISPECIES: aquaporin [Prevotella]	107	107	0.78	2e-24	0.34	WP_013064759.1
aquaporin Z [Knoellia aerolata DSM 18566]	108	108	0.79	2e-24	0.36	KGN42391.1
aquaporin Z [Burkholderia thailandensis]	107	107	0.77	2e-24	0.35	WP_009906592.1
hypothetical protein ID47_09845 [endosymbiont of Acanthamoeba sp. UWC9]	107	107	0.72	2e-24	0.4	AIK96964.1
aquaporin [Bacillus cereus]	107	107	0.81	2e-24	0.36	WP_000913216.1
porin [Citrobacter amalonaticus]	107	107	0.75	2e-24	0.37	KEY51342.1
MIP family channel protein [Synechococcus sp. PCC 6312]	107	107	0.73	2e-24	0.36	WP_015126028.1
aquaporin Z [Pantoea sp. At-9b]	107	107	0.81	2e-24	0.34	WP_013507434.1
hypothetical protein [Bradyrhizobium sp. ARR65]	107	107	0.78	3e-24	0.35	WP_024513047.1
aquaporin Z [Rhizobium leguminosarum]	107	107	0.8	3e-24	0.38	WP_017965097.1
aquaporin Z [Burkholderia sp. JPY251]	107	107	0.79	3e-24	0.36	WP_018432491.1
porin [Cronobacter pulveris]	107	107	0.8	3e-24	0.37	WP_024556058.1
aquaporin Z [Plesiomonas shigelloides]	107	107	0.8	3e-24	0.4	WP_010862876.1
AraC family transcriptional regulator [Rhodococcus opacus]	107	107	0.82	3e-24	0.33	WP_025432932.1
porin [Enterobacter sp. Bisph2]	107	107	0.73	3e-24	0.37	WP_039078520.1
aquaporin [Bacteroides thetaiotaomicron]	107	107	0.77	3e-24	0.35	WP_008766769.1
Aquaporin Z [Acinetobacter bereziniae]	107	107	0.75	3e-24	0.37	CEI52528.1
porin [Micromonospora parva]	107	107	0.74	3e-24	0.39	WP_030331316.1
MULTISPECIES: hypothetical protein [Bacillus]	107	107	0.8	3e-24	0.36	WP_001205149.1
porin [Burkholderia sp. WSM3556]	107	107	0.79	3e-24	0.36	WP_027799256.1
aquaporin Z [Brucella suis]	107	107	0.81	3e-24	0.4	WP_004689296.1
MIP family channel protein [Enterococcus raffinosus]	106	106	0.79	3e-24	0.34	WP_010746464.1
aquaporin Z [Psychrobacter lutiphocae]	107	107	0.8	3e-24	0.37	WP_019671855.1
hypothetical protein [Nocardioides sp. J54]	107	107	0.79	3e-24	0.35	WP_036516409.1
porin [Burkholderia caribensis]	107	107	0.77	3e-24	0.36	WP_035987496.1
porin [Luteimonas mephitis]	107	107	0.78	3e-24	0.35	WP_027080117.1
aquaporin Z [Rhizobium leguminosarum]	107	107	0.8	3e-24	0.39	WP_018074147.1
water channel (aquaporin Z) (MIP family) [Frankia alni]	107	107	0.69	3e-24	0.4	CAJ60071.1
MIP family major intrinsic protein channel protein [Weissella paramesenteroides]	107	107	0.78	3e-24	0.37	WP_002828141.1
aquaporin Z [Burkholderia sp. CCGE1003]	107	107	0.79	3e-24	0.36	WP_013340872.1
porin [Flavobacterium sp. KJJ]	107	107	0.81	3e-24	0.36	WP_029268958.1
aquaporin Z [Methylobacterium sp. 77]	107	107	0.81	3e-24	0.34	WP_019903393.1
porin [Prevotella sp. MA2016]	106	106	0.78	3e-24	0.34	WP_028911565.1
porin [Burkholderia cepacia]	107	107	0.77	3e-24	0.36	KGY37811.1
porin [Burkholderia acidipaludis]	107	107	0.79	3e-24	0.35	WP_027793030.1
MIP family major intrinsic protein channel protein [Weissella thailandensis fsh4-2]	107	107	0.78	3e-24	0.37	CCC56780.1
porin [Ceratitis capitata]	107	107	0.73	3e-24	0.37	AIR02071.1
mIP family channel protein [Bacteroides sp. CAG:661]	106	106	0.8	3e-24	0.35	WP_022021774.1
aquaporin Z [Rhodococcus opacus PD630]	107	107	0.82	3e-24	0.33	EHI42579.1
aquaporin Z [Pseudomonas fluorescens]	107	107	0.92	3e-24	0.34	WP_021492732.1
aquaporin Z [Pedobacter saltans]	107	107	0.81	3e-24	0.35	WP_013633670.1
MIP channel s family protein [Burkholderia pseudomallei]	106	106	0.66	3e-24	0.38	KGD19550.1
MIP family channel protein [Streptococcus parasanguinis ATCC 903]	107	107	0.81	3e-24	0.39	EFX38787.1
aquaporin [Tetrasphaera australiensis Ben110]	107	107	0.77	4e-24	0.38	CCH73050.1
MULTISPECIES: aquaporin Z, MIP family [Rhodococcus]	107	107	0.82	4e-24	0.33	WP_003944482.1
aquaporin Z [Enterobacter sp. R4-368]	106	106	0.73	4e-24	0.36	WP_020457212.1
aquaporin Z [Rhodococcus equi]	107	107	0.82	4e-24	0.34	WP_005512291.1
aquaporin Z [Bacteroides sp. 1_1_14]	106	106	0.77	4e-24	0.35	EFI05577.1
aquaporin Z [Serratia liquefaciens]	105	105	0.64	4e-24	0.38	AGQ29686.1
porin [Streptococcus parasanguinis]	106	106	0.81	4e-24	0.39	WP_037607986.1
porin [Planomicrobium glaciei]	107	107	0.73	4e-24	0.38	WP_036812198.1
porin [Lachnospiraceae bacterium NK4A179]	106	106	0.74	4e-24	0.37	WP_035648483.1
aquaporin Z [Burkholderia bryophila]	107	107	0.79	4e-24	0.36	WP_020070719.1
aquaporin Z [Sphingobium sp. C100]	107	107	0.81	4e-24	0.38	WP_024019673.1
hypothetical protein [Pseudomonas aeruginosa]	105	105	0.77	4e-24	0.33	WP_034037756.1
aquaporin Z [Burkholderia pseudomallei]	106	106	0.66	4e-24	0.38	AFR17810.1
porin [Cronobacter pulveris]	106	106	0.8	4e-24	0.36	WP_029592370.1
aquaporin Z [Sinorhizobium medicae]	106	106	0.77	4e-24	0.39	WP_018208064.1
porin [Bradyrhizobium elkanii]	106	106	0.8	4e-24	0.34	WP_028350146.1
porin [Enterobacter cloacae subsp. dissolvens SP1]	106	106	0.76	4e-24	0.35	AHJ74513.1
porin [Pleomorphomonas oryzae]	106	106	0.8	5e-24	0.34	WP_026792716.1
porin [Pseudomonas sp. H1h]	106	106	0.81	5e-24	0.36	WP_025110613.1
aquaporin Z [Enterobacter cloacae UCI 24]	105	105	0.64	5e-24	0.38	EUL88089.1
aquaporin Z [Rhodococcus opacus]	107	107	0.82	5e-24	0.33	WP_005261268.1
MULTISPECIES: porin [Burkholderia]	106	106	0.79	5e-24	0.35	WP_028198478.1
MULTISPECIES: MIP family channel protein [Bacillus cereus group]	106	106	0.8	5e-24	0.36	WP_033665593.1
MIP family channel protein [Bacteroides thetaiotaomicron CAG:40]	106	106	0.77	5e-24	0.35	WP_016268130.1
porin [Lactobacillus paraplantarum]	106	106	0.78	5e-24	0.37	WP_033611644.1
aquaporin Z [Rhizobium leguminosarum]	106	106	0.8	5e-24	0.38	WP_018485160.1
porin [Corynebacterium vitaeruminis]	106	106	0.79	5e-24	0.36	WP_025253784.1
aquaporin Z [Shigella flexneri]	106	106	0.75	5e-24	0.38	WP_005116575.1
aquaporin Z [Pseudomonas sp. RIT288]	106	106	0.81	5e-24	0.36	EZP32734.1
MULTISPECIES: aquaporin Z [Rhodococcus]	107	107	0.82	5e-24	0.33	WP_005575140.1
porin [Pantoea ananatis]	106	106	0.81	5e-24	0.37	WP_024472098.1
aquaporin Z [Salmonella enterica]	106	106	0.79	5e-24	0.39	WP_023213504.1
hypothetical protein [Anabaena sp. PCC 7108]	106	106	0.8	5e-24	0.37	WP_016952147.1
porin [Enterococcus malodoratus]	106	106	0.78	6e-24	0.34	WP_034708362.1
channel protein, MIP family [Enterococcus faecalis]	105	105	0.68	6e-24	0.36	WP_016618842.1
porin [Mycobacterium mageritense]	106	106	0.83	6e-24	0.36	WP_036431038.1
porin [Mycobacterium sp. URHD0025]	106	106	0.9	6e-24	0.34	WP_029109043.1
MULTISPECIES: aquaporin [Leisingera]	106	106	0.83	6e-24	0.39	WP_019298476.1
aquaporin [Lactobacillus plantarum]	105	105	0.78	6e-24	0.37	WP_011102173.1
aquaporin Z [Rhizobium leguminosarum]	105	105	0.8	6e-24	0.38	WP_003561017.1
MIP family channel protein [Nocardioides sp. CF8]	106	106	0.89	6e-24	0.35	EON22717.1
aquaporin Z [Acinetobacter sp. CIP 110321]	105	105	0.73	6e-24	0.37	WP_016162355.1
aquaporin Z [Flavobacterium sp. F52]	106	106	0.81	7e-24	0.38	WP_008462448.1
porin [Bradyrhizobium elkanii]	105	105	0.77	7e-24	0.36	WP_028334174.1
aquaporin [Prevotella veroralis]	106	106	0.78	7e-24	0.32	WP_004384736.1
MIP channel s family protein [Burkholderia pseudomallei ABCPW 111]	105	105	0.76	7e-24	0.35	KGR96316.1
MULTISPECIES: aquaporin Z [Sinorhizobium]	105	105	0.77	7e-24	0.39	WP_011976208.1
hypothetical protein [Bradyrhizobium sp. ARR65]	106	106	0.79	7e-24	0.37	WP_024509419.1
aquaporin Z [Citrobacter sp. MGH 55]	105	105	0.75	7e-24	0.36	KDF04340.1
[truncated: 2,997 more rows]
